# Supplementary material for: 1-{[4-(4-{[(2-Oxidonaphthalen-1-yl)methyl­idene]aza­nium­yl}phen­oxy)phen­yl]iminiumylmeth­yl}naphthalen-2-olate
Source: Acta Crystallogr Sect E Struct Rep Online. 2013 Mar 23;69(Pt 4):o581–2. doi: 10.1107/S1600536813007307 (PMC3629627; doi:10.1107/S1600536813007307)
Supplement: Supplementary file 1 [file e-69-0o581-sup1.cif]

##############################################################################
#                                                                            #
# This CIF contains the data in a paper accepted for publication in          #
# Acta Crystallographica Section E. It conforms to the requirements of       #
# Notes for Authors for Acta Crystallographica Section E, and has been       #
# peer reviewed under the auspices of the IUCr Commission on Journals.       #
#                                                                            #
# Full details of the Crystallographic Information File format               #
# are given in the paper "The Crystallographic Information File (CIF):       #
# a New Standard Archive File for Crystallography" by S. R. Hall, F. H.      #
# Allen and I. D. Brown [Acta Cryst. (1991), A47, 655-685].                  #
#                                                                            #
# The current version of the core CIF dictionary is obtainable from          #
# ftp://ftp.iucr.org/pub/cif_core.dic.                                       #
#                                                                            #
# Software is freely available for graphical display of the structure(s)     #
# in this CIF. For information consult the CIF software page                 #
# http://www.iucr.org/resources/cif/software.                                #
#                                                                            #
# This file may be used for bona fide research purposes within the           #
# scientific community so long as proper attribution is given to the journal # 
# article from which it was obtained.                                        #
#                                                                            #
##############################################################################
data_I
_audit_creation_method     'WinGX routine CIF_UPDATE'
_audit_conform_dict_name     cif_core.dic
_audit_conform_dict_version     2.3
_chemical_name_systematic
;\
1-{[4-(4-{[(2-Oxidonaphthalen-1-\
yl)methylidene]azaniumyl}phenoxy)phenyl]iminiumylmethyl}naphthalen-2-olate
;
_chemical_formula_moiety     'C34 H24 N2 O3'
_chemical_formula_sum     'C34 H24 N2 O3'
_chemical_formula_iupac     'C34 H24 N2 O3'
_chemical_formula_weight     508.55
_space_group_crystal_system     triclinic
_space_group_name_H-M_alt     'P -1'
_space_group_name_Hall     '-P 1'
loop_
    _symmetry_equiv_pos_as_xyz
    'x, y, z'
    '-x, -y, -z'
_cell_length_a     5.2920(10)
_cell_length_b     20.2030(10)
_cell_length_c     23.8630(10)
_cell_angle_alpha     87.853(10)
_cell_angle_beta     86.457(10)
_cell_angle_gamma     85.260(10)
_cell_volume     2536.4(5)
_cell_formula_units_Z     4
_cell_measurement_reflns_used     8325
_cell_measurement_theta_min     0.998
_cell_measurement_theta_max     25.35
_cell_measurement_temperature     293(2)
_exptl_crystal_description     prism
_exptl_crystal_colour     yellow
_exptl_crystal_size_max     0.5
_exptl_crystal_size_mid     0.1
_exptl_crystal_size_min     0.1
_exptl_crystal_density_diffrn     1.332
_exptl_crystal_density_method     'not measured'
_exptl_crystal_F_000     1064
_exptl_absorpt_coefficient_mu     0.086
_exptl_absorpt_correction_type     none
_exptl_special_details     ?
_diffrn_ambient_temperature     293(2)
_diffrn_radiation_type     MoK\a
_diffrn_radiation_wavelength     0.71073
_diffrn_radiation_monochromator     graphite
_diffrn_measurement_device_type     'Nonius KappaCCD'
_diffrn_measurement_device     '95mm CCD camera on \k-goniostat'
_diffrn_measurement_method     'CCD rotation images, thick slices'
_diffrn_detector_area_resol_mean     9
_diffrn_reflns_number     15547
_diffrn_reflns_av_R_equivalents     0.0526
_diffrn_reflns_theta_min     1.71
_diffrn_reflns_theta_max     25.26
_diffrn_reflns_theta_full     25.26
_diffrn_measured_fraction_theta_max     0.993
_diffrn_measured_fraction_theta_full     0.993
_diffrn_reflns_limit_h_min     -5
_diffrn_reflns_limit_h_max     6
_diffrn_reflns_limit_k_min     -23
_diffrn_reflns_limit_k_max     24
_diffrn_reflns_limit_l_min     -27
_diffrn_reflns_limit_l_max     28
_refine_special_details
;
Refinement of <i>F</i>^2^ against ALL reflections. The weighted <i>R</i>-factor
<i>wR</i> and goodness of fit <i>S</i> are based on <i>F</i>^2^, conventional
<i>R</i>-factors <i>R</i> are based on <i>F</i>, with <i>F</i> set to zero for
negative <i>F</i>^2^. The threshold expression of <i>F</i>^2^ >
\s(<i>F</i>^2^) is used only for calculating <i>R</i>-factors(gt) <i>etc</i>.
and is not relevant to the choice of reflections for refinement.
<i>R</i>-factors based on <i>F</i>^2^ are statistically about twice as large
as those based on <i>F</i>, and <i>R</i>- factors based on ALL data will be
even larger.
;
_reflns_number_total     9159
_reflns_number_gt     4705
_reflns_threshold_expression     I>2sigma(I)
_refine_ls_structure_factor_coef     Fsqd
_refine_ls_matrix_type     full
_refine_ls_R_factor_all     0.1474
_refine_ls_R_factor_gt     0.0722
_refine_ls_wR_factor_gt     0.1732
_refine_ls_wR_factor_ref     0.2181
_refine_ls_goodness_of_fit_ref     1.015
_refine_ls_restrained_S_all     1.015
_refine_ls_number_reflns     9159
_refine_ls_number_parameters     706
_refine_ls_number_restraints     0
_refine_ls_hydrogen_treatment     constr
_refine_ls_weighting_scheme     calc
_refine_ls_weighting_details
         'calc w=1/[\s^2^(Fo^2^)+(0.1115P)^2^+0.0000P] where P=(Fo^2^+2Fc^2^)/3'
_atom_sites_solution_hydrogens     geom
_atom_sites_solution_primary     direct
_atom_sites_solution_secondary     difmap
_refine_ls_shift/su_max     0
_refine_ls_shift/su_mean     0
_refine_diff_density_max     0.271
_refine_diff_density_min     -0.238
_refine_ls_extinction_method     none
loop_
    _atom_type_symbol
    _atom_type_description
    _atom_type_scat_dispersion_real
    _atom_type_scat_dispersion_imag
    _atom_type_scat_source
    C C 0.0033 0.0016 'International Tables Vol C Tables 4.2.6.8 and 6.1.1.4'
    H H 0 0 'International Tables Vol C Tables 4.2.6.8 and 6.1.1.4'
    N N 0.0061 0.0033 'International Tables Vol C Tables 4.2.6.8 and 6.1.1.4'
    O O 0.0106 0.006 'International Tables Vol C Tables 4.2.6.8 and 6.1.1.4'
_computing_data_collection     'COLLECT (Nonius, 1999)'
_computing_cell_refinement     'SCALEPACK (Otwinowski & Minor, 1997)'
_computing_data_reduction     'DENZO and SCALEPACK (Otwinowski & Minor, 1997)'
_computing_structure_solution     'SHELXS86 (Sheldrick, 2008)'
_computing_structure_refinement     'SHELXL97 (Sheldrick, 2008)'
_computing_molecular_graphics     'ORTEP-3 for Windows (Farrugia, 2012)'
_computing_publication_material     'WinGX (Farrugia, 2012)'
loop_
    _atom_site_type_symbol
    _atom_site_label
    _atom_site_fract_x
    _atom_site_fract_y
    _atom_site_fract_z
    _atom_site_U_iso_or_equiv
    _atom_site_adp_type
    _atom_site_calc_flag
    _atom_site_refinement_flags
    _atom_site_occupancy
    _atom_site_symmetry_multiplicity
    _atom_site_disorder_assembly
    _atom_site_disorder_group
    C C1 0.1290(6) 0.55264(18) 0.24570(14) 0.0560(8) Uani d . 1 1 . .
    H H1 0.0066 0.5853 0.2344 0.067 Uiso calc R 1 1 . .
    C C2 0.3238(5) 0.52973(16) 0.20601(13) 0.0517(8) Uani d . 1 1 . .
    C C3 0.5173(6) 0.48181(18) 0.22321(15) 0.0584(9) Uani d . 1 1 . .
    C C4 0.7215(6) 0.46177(18) 0.18409(17) 0.0650(10) Uani d . 1 1 . .
    H H4 0.8517 0.4315 0.1956 0.078 Uiso calc R 1 1 . .
    C C5 0.7285(6) 0.48602(19) 0.13074(16) 0.0648(10) Uani d . 1 1 . .
    H H5 0.8643 0.4719 0.1063 0.078 Uiso calc R 1 1 . .
    C C6 0.5354(6) 0.53258(17) 0.11036(14) 0.0563(9) Uani d . 1 1 . .
    C C7 0.3319(5) 0.55482(16) 0.14811(13) 0.0506(8) Uani d . 1 1 . .
    C C8 0.5407(7) 0.5556(2) 0.05415(15) 0.0681(10) Uani d . 1 1 . .
    H H8 0.6765 0.5413 0.0298 0.082 Uiso calc R 1 1 . .
    C C9 0.3524(7) 0.5983(2) 0.03446(15) 0.0694(10) Uani d . 1 1 . .
    H H9 0.3582 0.6124 -0.0031 0.083 Uiso calc R 1 1 . .
    C C10 0.1510(6) 0.62095(19) 0.07083(14) 0.0643(9) Uani d . 1 1 . .
    H H10 0.0226 0.6507 0.0577 0.077 Uiso calc R 1 1 . .
    C C11 0.1418(6) 0.59934(18) 0.12612(14) 0.0581(9) Uani d . 1 1 . .
    H H11 0.0051 0.6147 0.1498 0.07 Uiso calc R 1 1 . .
    C C12 -0.0632(6) 0.55183(18) 0.34053(14) 0.0571(9) Uani d . 1 1 . .
    C C13 -0.2802(6) 0.59254(19) 0.33162(14) 0.0635(9) Uani d . 1 1 . .
    H H13 -0.3191 0.6059 0.2952 0.076 Uiso calc R 1 1 . .
    C C14 -0.4405(6) 0.6136(2) 0.37675(15) 0.0661(10) Uani d . 1 1 . .
    H H14 -0.586 0.6413 0.3706 0.079 Uiso calc R 1 1 . .
    C C15 -0.3852(6) 0.5937(2) 0.43027(15) 0.0659(10) Uani d . 1 1 . .
    C C16 -0.1728(7) 0.5518(2) 0.43944(15) 0.0850(13) Uani d . 1 1 . .
    H H16 -0.1371 0.5376 0.4758 0.102 Uiso calc . 1 1 . .
    C C17 -0.0130(7) 0.5309(2) 0.39481(16) 0.0773(12) Uani d . 1 1 . .
    H H17 0.1304 0.5025 0.4012 0.093 Uiso calc . 1 1 . .
    C C18 -0.4462(6) 0.6394(2) 0.52076(14) 0.0619(9) Uani d . 1 1 . .
    C C19 -0.5430(6) 0.6228(2) 0.57295(15) 0.0661(10) Uani d . 1 1 . .
    H H19 -0.6739 0.5946 0.5771 0.079 Uiso calc . 1 1 . .
    C C20 -0.4471(7) 0.6476(2) 0.62007(14) 0.0681(10) Uani d . 1 1 . .
    H H20 -0.5167 0.6369 0.6557 0.082 Uiso calc R 1 1 . .
    C C21 -0.2479(6) 0.68824(18) 0.61417(13) 0.0567(9) Uani d . 1 1 . .
    C C22 -0.1582(7) 0.7059(2) 0.56113(16) 0.0826(13) Uani d . 1 1 . .
    H H22 -0.0294 0.7347 0.5563 0.099 Uiso calc . 1 1 . .
    C C23 -0.2587(8) 0.6812(3) 0.51488(16) 0.0941(15) Uani d . 1 1 . .
    H H23 -0.1963 0.6936 0.479 0.113 Uiso calc . 1 1 . .
    C C24 -0.1706(6) 0.69730(17) 0.71287(14) 0.0566(8) Uani d . 1 1 . .
    H H24 -0.2942 0.6683 0.7232 0.068 Uiso calc R 1 1 . .
    C C25 -0.0345(6) 0.72262(17) 0.75547(14) 0.0533(8) Uani d . 1 1 . .
    C C26 0.1549(6) 0.76727(18) 0.73981(16) 0.0648(10) Uani d . 1 1 . .
    C C27 0.2941(6) 0.79275(19) 0.78256(17) 0.0691(10) Uani d . 1 1 . .
    H H27 0.418 0.8218 0.7727 0.083 Uiso calc R 1 1 . .
    C C28 0.2477(6) 0.77516(19) 0.83696(17) 0.0667(10) Uani d . 1 1 . .
    H H28 0.3404 0.7929 0.8638 0.08 Uiso calc R 1 1 . .
    C C29 0.0632(6) 0.73074(17) 0.85489(14) 0.0570(9) Uani d . 1 1 . .
    C C30 -0.0812(5) 0.70443(16) 0.81407(13) 0.0499(8) Uani d . 1 1 . .
    C C31 -0.2635(6) 0.66099(18) 0.83365(14) 0.0586(9) Uani d . 1 1 . .
    H H31 -0.3635 0.6435 0.808 0.07 Uiso calc R 1 1 . .
    C C32 -0.2978(6) 0.6436(2) 0.88968(15) 0.0673(10) Uani d . 1 1 . .
    H H32 -0.4174 0.6139 0.9013 0.081 Uiso calc R 1 1 . .
    C C33 -0.1559(7) 0.6699(2) 0.92902(15) 0.0759(11) Uani d . 1 1 . .
    H H33 -0.182 0.6587 0.967 0.091 Uiso calc R 1 1 . .
    C C34 0.0216(7) 0.7123(2) 0.91173(15) 0.0725(11) Uani d . 1 1 . .
    H H34 0.1177 0.7295 0.9382 0.087 Uiso calc R 1 1 . .
    N N1 0.1154(5) 0.52958(15) 0.29725(11) 0.0598(7) Uani d . 1 1 . .
    H H1A 0.2254 0.4977 0.3059 0.072 Uiso calc R 1 1 . .
    N N2 -0.1302(5) 0.71287(15) 0.65981(12) 0.0633(8) Uani d . 1 1 . .
    H H2 -0.02 0.7412 0.6517 0.076 Uiso calc R 1 1 . .
    O O1 -0.5535(4) 0.61490(15) 0.47444(9) 0.0788(8) Uani d . 1 1 . .
    O O2 0.5137(5) 0.45506(13) 0.27369(11) 0.0779(8) Uani d . 1 1 . .
    O O3 0.2058(5) 0.78523(16) 0.68792(12) 0.0928(9) Uani d . 1 1 . .
    C C35 -0.4454(6) 0.97036(17) 0.69937(14) 0.0551(8) Uani d . 1 1 . .
    C C36 -0.6474(6) 1.01138(18) 0.67549(16) 0.0617(9) Uani d . 1 1 . .
    C C37 -0.8385(6) 1.04351(19) 0.71295(18) 0.0698(10) Uani d . 1 1 . .
    H H37 -0.9717 1.0701 0.6982 0.084 Uiso calc . 1 1 . .
    C C38 -0.8282(6) 1.03579(19) 0.76865(17) 0.0696(10) Uani d . 1 1 . .
    H H38 -0.955 1.0575 0.7915 0.084 Uiso calc . 1 1 . .
    C C39 -0.6313(6) 0.99574(18) 0.79435(15) 0.0601(9) Uani d . 1 1 . .
    C C40 -0.4386(6) 0.96220(16) 0.75985(14) 0.0544(8) Uani d . 1 1 . .
    C C41 -0.6260(7) 0.9884(2) 0.85341(17) 0.0782(11) Uani d . 1 1 . .
    H H41 -0.7514 1.0112 0.8759 0.094 Uiso calc R 1 1 . .
    C C42 -0.4421(7) 0.9487(2) 0.87806(17) 0.0773(11) Uani d . 1 1 . .
    H H42 -0.4423 0.9441 0.917 0.093 Uiso calc R 1 1 . .
    C C43 -0.2549(7) 0.9155(2) 0.84464(16) 0.0718(10) Uani d . 1 1 . .
    H H43 -0.1292 0.8881 0.8614 0.086 Uiso calc R 1 1 . .
    C C44 -0.2506(6) 0.92227(18) 0.78699(15) 0.0613(9) Uani d . 1 1 . .
    H H44 -0.1202 0.8999 0.7656 0.074 Uiso calc R 1 1 . .
    C C45 -0.2545(6) 0.93931(18) 0.66293(15) 0.0589(9) Uani d . 1 1 . .
    H H45 -0.1244 0.9123 0.6785 0.071 Uiso calc . 1 1 . .
    C C46 0.1470(6) 0.87987(19) 0.58422(14) 0.0613(9) Uani d . 1 1 . .
    H H46 0.185 0.8755 0.6218 0.074 Uiso calc . 1 1 . .
    C C47 0.3075(6) 0.85007(19) 0.54427(14) 0.0622(9) Uani d . 1 1 . .
    H H47 0.4526 0.8247 0.5548 0.075 Uiso calc . 1 1 . .
    C C48 0.2560(6) 0.85735(19) 0.48808(14) 0.0612(9) Uani d . 1 1 . .
    C C49 0.0444(7) 0.8959(2) 0.47208(14) 0.0689(10) Uani d . 1 1 . .
    H H49 0.0122 0.902 0.4343 0.083 Uiso calc . 1 1 . .
    C C50 -0.1196(6) 0.9252(2) 0.51279(14) 0.0647(10) Uani d . 1 1 . .
    H H50 -0.2635 0.9511 0.5022 0.078 Uiso calc R 1 1 . .
    C C51 -0.0731(6) 0.91681(17) 0.56932(13) 0.0558(8) Uani d . 1 1 . .
    C C52 0.3438(6) 0.80954(19) 0.39941(14) 0.0603(9) Uani d . 1 1 . .
    C C53 0.4631(6) 0.83115(18) 0.35055(15) 0.0614(9) Uani d . 1 1 . .
    H H53 0.6016 0.8565 0.3517 0.074 Uiso calc R 1 1 . .
    C C54 0.3795(6) 0.81564(19) 0.29991(15) 0.0634(9) Uani d . 1 1 . .
    H H54 0.4628 0.8301 0.2668 0.076 Uiso calc R 1 1 . .
    C C55 0.1723(6) 0.77871(17) 0.29765(14) 0.0563(9) Uani d . 1 1 . .
    C C56 0.0620(7) 0.7547(2) 0.34709(16) 0.0701(10) Uani d . 1 1 . .
    H H56 -0.0708 0.7274 0.3463 0.084 Uiso calc . 1 1 . .
    C C57 0.1468(7) 0.7707(2) 0.39782(16) 0.0802(12) Uani d . 1 1 . .
    H H57 0.0691 0.7549 0.4311 0.096 Uiso calc R 1 1 . .
    C C58 0.0878(6) 0.79893(18) 0.20050(15) 0.0596(9) Uani d . 1 1 . .
    H H58 0.2089 0.8299 0.1969 0.072 Uiso calc . 1 1 . .
    C C59 -0.0568(6) 0.78884(18) 0.15345(14) 0.0570(8) Uani d . 1 1 . .
    C C60 -0.2439(6) 0.74143(19) 0.15925(16) 0.0635(9) Uani d . 1 1 . .
    C C61 -0.3907(6) 0.7320(2) 0.11311(17) 0.0702(10) Uani d . 1 1 . .
    H H61 -0.5122 0.7011 0.1166 0.084 Uiso calc R 1 1 . .
    C C62 -0.3588(7) 0.7667(2) 0.06417(17) 0.0723(11) Uani d . 1 1 . .
    H H62 -0.4582 0.759 0.0347 0.087 Uiso calc R 1 1 . .
    C C63 -0.1774(6) 0.81475(19) 0.05649(15) 0.0644(10) Uani d . 1 1 . .
    C C64 -0.0245(6) 0.82639(18) 0.10117(14) 0.0579(9) Uani d . 1 1 . .
    C C65 0.1517(6) 0.87515(19) 0.09202(16) 0.0674(10) Uani d . 1 1 . .
    H H65 0.2552 0.8838 0.1206 0.081 Uiso calc R 1 1 . .
    C C66 0.1723(7) 0.9098(2) 0.04183(18) 0.0778(11) Uani d . 1 1 . .
    H H66 0.2881 0.9421 0.037 0.093 Uiso calc R 1 1 . .
    C C67 0.0239(9) 0.8978(2) -0.00217(18) 0.0876(13) Uani d . 1 1 . .
    H H67 0.0411 0.9213 -0.0363 0.105 Uiso calc R 1 1 . .
    C C68 -0.1480(8) 0.8509(2) 0.00554(17) 0.0831(12) Uani d . 1 1 . .
    H H68 -0.2479 0.8428 -0.0238 0.1 Uiso calc . 1 1 . .
    N N3 -0.2527(5) 0.94693(14) 0.60848(11) 0.0608(7) Uani d . 1 1 . .
    H H3 -0.373 0.9729 0.5951 0.073 Uiso calc R 1 1 . .
    N N4 0.0568(5) 0.76660(15) 0.24782(12) 0.0613(7) Uani d . 1 1 . .
    H H4A -0.043 0.735 0.249 0.074 Uiso calc R 1 1 . .
    O O4 0.4340(4) 0.82707(15) 0.44986(10) 0.0769(8) Uani d . 1 1 . .
    O O5 -0.6624(5) 1.02115(13) 0.62214(11) 0.0781(8) Uani d . 1 1 . .
    O O6 -0.2816(5) 0.70620(13) 0.20612(11) 0.0746(7) Uani d . 1 1 . .
loop_
    _atom_site_aniso_label
    _atom_site_aniso_U_11
    _atom_site_aniso_U_22
    _atom_site_aniso_U_33
    _atom_site_aniso_U_12
    _atom_site_aniso_U_13
    _atom_site_aniso_U_23
    C1 0.0578(18) 0.057(2) 0.053(2) -0.0109(15) -0.0014(15) 0.0001(17)
    C2 0.0541(18) 0.047(2) 0.053(2) -0.0073(14) 0.0025(14) -0.0028(16)
    C3 0.062(2) 0.052(2) 0.060(2) -0.0048(16) -0.0047(16) -0.0001(18)
    C4 0.0572(19) 0.053(2) 0.083(3) -0.0002(16) 0.0002(17) -0.005(2)
    C5 0.058(2) 0.062(2) 0.073(3) -0.0042(17) 0.0120(17) -0.019(2)
    C6 0.0505(18) 0.058(2) 0.062(2) -0.0107(15) 0.0028(14) -0.0129(17)
    C7 0.0493(17) 0.050(2) 0.053(2) -0.0116(14) 0.0015(13) -0.0087(16)
    C8 0.067(2) 0.084(3) 0.054(2) -0.0145(19) 0.0081(16) -0.020(2)
    C9 0.073(2) 0.090(3) 0.046(2) -0.016(2) -0.0022(17) -0.002(2)
    C10 0.068(2) 0.067(3) 0.058(2) -0.0054(17) -0.0045(16) -0.0005(19)
    C11 0.0567(19) 0.061(2) 0.056(2) -0.0021(16) 0.0022(15) -0.0062(17)
    C12 0.0553(19) 0.064(2) 0.053(2) -0.0115(16) 0.0006(14) -0.0047(17)
    C13 0.065(2) 0.078(3) 0.048(2) -0.0057(18) -0.0047(15) -0.0005(18)
    C14 0.060(2) 0.081(3) 0.057(2) -0.0014(18) -0.0025(16) -0.009(2)
    C15 0.0522(19) 0.091(3) 0.055(2) -0.0114(18) 0.0009(15) -0.007(2)
    C16 0.077(2) 0.128(4) 0.047(2) 0.003(2) 0.0008(18) 0.014(2)
    C17 0.072(2) 0.098(3) 0.057(2) 0.010(2) -0.0005(18) 0.010(2)
    C18 0.0525(18) 0.082(3) 0.051(2) -0.0034(17) -0.0023(15) -0.0022(19)
    C19 0.064(2) 0.080(3) 0.055(2) -0.0135(18) 0.0008(16) 0.004(2)
    C20 0.078(2) 0.083(3) 0.043(2) -0.012(2) -0.0002(16) 0.0086(19)
    C21 0.0595(19) 0.065(2) 0.045(2) -0.0040(16) -0.0066(14) 0.0058(17)
    C22 0.084(3) 0.112(4) 0.058(2) -0.045(2) -0.0023(19) 0.006(2)
    C23 0.101(3) 0.138(4) 0.048(2) -0.052(3) 0.003(2) 0.007(3)
    C24 0.0595(18) 0.055(2) 0.054(2) -0.0006(15) -0.0057(15) 0.0045(17)
    C25 0.0551(18) 0.048(2) 0.056(2) 0.0008(15) -0.0085(14) 0.0019(16)
    C26 0.069(2) 0.056(2) 0.069(3) -0.0031(17) -0.0140(18) 0.015(2)
    C27 0.066(2) 0.056(2) 0.088(3) -0.0129(17) -0.0173(19) 0.003(2)
    C28 0.064(2) 0.062(3) 0.076(3) -0.0021(17) -0.0198(18) -0.009(2)
    C29 0.0553(18) 0.056(2) 0.060(2) 0.0042(15) -0.0092(15) -0.0086(17)
    C30 0.0521(17) 0.047(2) 0.0496(19) 0.0066(14) -0.0082(13) -0.0065(15)
    C31 0.0610(19) 0.064(2) 0.051(2) -0.0047(16) -0.0044(15) -0.0069(17)
    C32 0.070(2) 0.078(3) 0.054(2) -0.0095(19) 0.0011(16) -0.002(2)
    C33 0.082(3) 0.099(3) 0.047(2) -0.007(2) -0.0067(18) -0.003(2)
    C34 0.079(2) 0.084(3) 0.055(2) 0.000(2) -0.0176(18) -0.015(2)
    N1 0.0627(16) 0.0613(19) 0.0543(18) -0.0053(13) 0.0028(13) 0.0029(15)
    N2 0.0693(17) 0.069(2) 0.0527(18) -0.0124(15) -0.0096(13) 0.0084(16)
    O1 0.0572(14) 0.133(3) 0.0487(15) -0.0162(14) 0.0013(10) -0.0195(15)
    O2 0.0898(17) 0.0694(18) 0.0713(18) 0.0043(14) -0.0028(13) 0.0123(14)
    O3 0.103(2) 0.103(2) 0.076(2) -0.0363(17) -0.0163(15) 0.0316(18)
    C35 0.0551(18) 0.051(2) 0.061(2) -0.0092(15) -0.0077(15) -0.0036(17)
    C36 0.065(2) 0.049(2) 0.073(3) -0.0085(16) -0.0139(17) 0.0024(19)
    C37 0.060(2) 0.057(2) 0.090(3) 0.0042(17) -0.0059(18) 0.007(2)
    C38 0.067(2) 0.061(3) 0.077(3) 0.0043(18) 0.0081(18) -0.002(2)
    C39 0.0588(19) 0.053(2) 0.067(2) -0.0041(16) 0.0017(16) 0.0013(18)
    C40 0.0531(18) 0.047(2) 0.064(2) -0.0082(15) -0.0041(15) -0.0014(17)
    C41 0.081(3) 0.080(3) 0.071(3) 0.001(2) 0.011(2) -0.008(2)
    C42 0.083(3) 0.087(3) 0.060(2) -0.002(2) 0.0001(19) 0.001(2)
    C43 0.075(2) 0.074(3) 0.066(3) 0.0015(19) -0.0118(18) 0.000(2)
    C44 0.0585(19) 0.065(2) 0.060(2) 0.0009(16) -0.0050(15) -0.0002(18)
    C45 0.0586(19) 0.057(2) 0.061(2) -0.0058(16) -0.0084(15) 0.0023(18)
    C46 0.070(2) 0.065(2) 0.050(2) -0.0059(18) -0.0109(16) 0.0011(18)
    C47 0.064(2) 0.069(3) 0.055(2) -0.0068(17) -0.0120(16) -0.0008(19)
    C48 0.0580(19) 0.075(3) 0.051(2) -0.0110(17) -0.0068(15) 0.0009(18)
    C49 0.072(2) 0.086(3) 0.049(2) -0.007(2) -0.0108(16) 0.004(2)
    C50 0.066(2) 0.074(3) 0.054(2) -0.0015(18) -0.0115(16) 0.0052(19)
    C51 0.0633(19) 0.056(2) 0.049(2) -0.0071(16) -0.0082(15) -0.0008(17)
    C52 0.0552(19) 0.074(3) 0.051(2) -0.0032(17) -0.0025(15) -0.0034(18)
    C53 0.0597(19) 0.063(2) 0.062(2) -0.0072(16) -0.0063(16) -0.0010(19)
    C54 0.060(2) 0.074(3) 0.056(2) -0.0096(18) 0.0038(15) -0.0034(19)
    C55 0.0566(18) 0.057(2) 0.054(2) 0.0053(16) -0.0018(15) -0.0051(17)
    C56 0.071(2) 0.072(3) 0.070(3) -0.0206(19) -0.0028(18) 0.001(2)
    C57 0.090(3) 0.101(3) 0.052(2) -0.033(2) -0.0014(19) 0.008(2)
    C58 0.0624(19) 0.052(2) 0.063(2) 0.0050(16) 0.0003(16) -0.0077(18)
    C59 0.0593(19) 0.055(2) 0.056(2) 0.0047(16) -0.0038(15) -0.0116(17)
    C60 0.069(2) 0.055(2) 0.066(2) 0.0023(17) -0.0001(17) -0.0170(19)
    C61 0.066(2) 0.068(3) 0.078(3) -0.0081(18) -0.0080(19) -0.015(2)
    C62 0.068(2) 0.078(3) 0.071(3) 0.004(2) -0.0161(18) -0.020(2)
    C63 0.068(2) 0.066(3) 0.058(2) 0.0126(18) -0.0084(16) -0.0061(19)
    C64 0.0593(19) 0.056(2) 0.057(2) 0.0076(16) 0.0005(15) -0.0121(17)
    C65 0.068(2) 0.069(3) 0.065(2) -0.0031(18) -0.0019(17) -0.004(2)
    C66 0.086(3) 0.070(3) 0.076(3) -0.006(2) 0.006(2) 0.000(2)
    C67 0.107(3) 0.090(4) 0.065(3) -0.001(3) -0.006(2) 0.011(2)
    C68 0.095(3) 0.087(3) 0.067(3) 0.011(2) -0.022(2) -0.007(2)
    N3 0.0677(17) 0.060(2) 0.0553(19) 0.0005(14) -0.0124(13) -0.0005(15)
    N4 0.0678(17) 0.0550(19) 0.0613(19) -0.0043(14) -0.0017(14) -0.0100(15)
    O4 0.0625(14) 0.113(2) 0.0553(16) -0.0029(14) -0.0054(11) -0.0138(15)
    O5 0.0899(17) 0.0749(19) 0.0697(18) 0.0072(14) -0.0274(13) 0.0003(14)
    O6 0.0875(17) 0.0694(18) 0.0671(17) -0.0133(13) 0.0068(13) -0.0058(14)
_geom_special_details
;
All e.s.d.'s (except the e.s.d. in the dihedral angle between two l.s. planes)
are estimated using the full covariance matrix. The cell e.s.d.'s are taken
into account individually in the estimation of e.s.d.'s in distances, angles
and torsion angles; correlations between e.s.d.'s in cell parameters are only
used when they are defined by crystal symmetry. An approximate (isotropic)
treatment of cell e.s.d.'s is used for estimating e.s.d.'s involving l.s.
planes.
;
loop_
    _geom_bond_atom_site_label_1
    _geom_bond_atom_site_label_2
    _geom_bond_site_symmetry_2
    _geom_bond_distance
    _geom_bond_publ_flag
    C1 N1 . 1.299(4) ?
    C1 C2 . 1.417(4) ?
    C1 H1 . 0.93 ?
    C2 C3 . 1.419(4) ?
    C2 C7 . 1.453(4) ?
    C3 O2 . 1.301(4) ?
    C3 C4 . 1.426(5) ?
    C4 C5 . 1.346(5) ?
    C4 H4 . 0.93 ?
    C5 C6 . 1.426(5) ?
    C5 H5 . 0.93 ?
    C6 C8 . 1.403(5) ?
    C6 C7 . 1.415(4) ?
    C7 C11 . 1.406(4) ?
    C8 C9 . 1.358(5) ?
    C8 H8 . 0.93 ?
    C9 C10 . 1.391(5) ?
    C9 H9 . 0.93 ?
    C10 C11 . 1.374(4) ?
    C10 H10 . 0.93 ?
    C11 H11 . 0.93 ?
    C12 C13 . 1.379(5) ?
    C12 C17 . 1.382(5) ?
    C12 N1 . 1.416(4) ?
    C13 C14 . 1.386(5) ?
    C13 H13 . 0.93 ?
    C14 C15 . 1.366(5) ?
    C14 H14 . 0.93 ?
    C15 C16 . 1.373(5) ?
    C15 O1 . 1.394(4) ?
    C16 C17 . 1.375(5) ?
    C16 H16 . 0.93 ?
    C17 H17 . 0.93 ?
    C18 C23 . 1.353(5) ?
    C18 C19 . 1.358(4) ?
    C18 O1 . 1.398(4) ?
    C19 C20 . 1.389(5) ?
    C19 H19 . 0.93 ?
    C20 C21 . 1.386(5) ?
    C20 H20 . 0.93 ?
    C21 C22 . 1.369(5) ?
    C21 N2 . 1.413(4) ?
    C22 C23 . 1.381(5) ?
    C22 H22 . 0.93 ?
    C23 H23 . 0.93 ?
    C24 N2 . 1.302(4) ?
    C24 C25 . 1.416(5) ?
    C24 H24 . 0.93 ?
    C25 C26 . 1.427(5) ?
    C25 C30 . 1.444(4) ?
    C26 O3 . 1.296(4) ?
    C26 C27 . 1.429(5) ?
    C27 C28 . 1.346(5) ?
    C27 H27 . 0.93 ?
    C28 C29 . 1.416(5) ?
    C28 H28 . 0.93 ?
    C29 C34 . 1.402(5) ?
    C29 C30 . 1.419(4) ?
    C30 C31 . 1.405(4) ?
    C31 C32 . 1.375(4) ?
    C31 H31 . 0.93 ?
    C32 C33 . 1.385(5) ?
    C32 H32 . 0.93 ?
    C33 C34 . 1.358(5) ?
    C33 H33 . 0.93 ?
    C34 H34 . 0.93 ?
    N1 H1A . 0.86 ?
    N2 H2 . 0.86 ?
    C35 C45 . 1.414(5) ?
    C35 C36 . 1.431(5) ?
    C35 C40 . 1.449(4) ?
    C36 O5 . 1.287(4) ?
    C36 C37 . 1.438(5) ?
    C37 C38 . 1.336(5) ?
    C37 H37 . 0.93 ?
    C38 C39 . 1.421(5) ?
    C38 H38 . 0.93 ?
    C39 C41 . 1.413(5) ?
    C39 C40 . 1.415(5) ?
    C40 C44 . 1.403(4) ?
    C41 C42 . 1.357(5) ?
    C41 H41 . 0.93 ?
    C42 C43 . 1.378(5) ?
    C42 H42 . 0.93 ?
    C43 C44 . 1.376(5) ?
    C43 H43 . 0.93 ?
    C44 H44 . 0.93 ?
    C45 N3 . 1.302(4) ?
    C45 H45 . 0.93 ?
    C46 C47 . 1.360(5) ?
    C46 C51 . 1.388(5) ?
    C46 H46 . 0.93 ?
    C47 C48 . 1.385(4) ?
    C47 H47 . 0.93 ?
    C48 C49 . 1.375(5) ?
    C48 O4 . 1.391(4) ?
    C49 C50 . 1.379(5) ?
    C49 H49 . 0.93 ?
    C50 C51 . 1.388(4) ?
    C50 H50 . 0.93 ?
    C51 N3 . 1.409(4) ?
    C52 C57 . 1.359(5) ?
    C52 C53 . 1.366(5) ?
    C52 O4 . 1.390(4) ?
    C53 C54 . 1.368(5) ?
    C53 H53 . 0.93 ?
    C54 C55 . 1.381(5) ?
    C54 H54 . 0.93 ?
    C55 C56 . 1.374(5) ?
    C55 N4 . 1.409(4) ?
    C56 C57 . 1.375(5) ?
    C56 H56 . 0.93 ?
    C57 H57 . 0.93 ?
    C58 N4 . 1.292(4) ?
    C58 C59 . 1.427(5) ?
    C58 H58 . 0.93 ?
    C59 C60 . 1.430(5) ?
    C59 C64 . 1.444(5) ?
    C60 O6 . 1.317(4) ?
    C60 C61 . 1.413(5) ?
    C61 C62 . 1.348(5) ?
    C61 H61 . 0.93 ?
    C62 C63 . 1.420(5) ?
    C62 H62 . 0.93 ?
    C63 C68 . 1.402(5) ?
    C63 C64 . 1.416(5) ?
    C64 C65 . 1.414(5) ?
    C65 C66 . 1.367(5) ?
    C65 H65 . 0.93 ?
    C66 C67 . 1.389(6) ?
    C66 H66 . 0.93 ?
    C67 C68 . 1.367(6) ?
    C67 H67 . 0.93 ?
    C68 H68 . 0.93 ?
    N3 H3 . 0.86 ?
    N4 H4A . 0.86 ?
loop_
    _geom_angle_atom_site_label_1
    _geom_angle_atom_site_label_2
    _geom_angle_atom_site_label_3
    _geom_angle_site_symmetry_1
    _geom_angle_site_symmetry_3
    _geom_angle
    _geom_angle_publ_flag
    N1 C1 C2 . . 122.3(3) ?
    N1 C1 H1 . . 118.9 ?
    C2 C1 H1 . . 118.9 ?
    C1 C2 C3 . . 119.4(3) ?
    C1 C2 C7 . . 121.5(3) ?
    C3 C2 C7 . . 119.1(3) ?
    O2 C3 C2 . . 122.0(3) ?
    O2 C3 C4 . . 118.7(3) ?
    C2 C3 C4 . . 119.3(3) ?
    C5 C4 C3 . . 121.0(3) ?
    C5 C4 H4 . . 119.5 ?
    C3 C4 H4 . . 119.5 ?
    C4 C5 C6 . . 122.4(3) ?
    C4 C5 H5 . . 118.8 ?
    C6 C5 H5 . . 118.8 ?
    C8 C6 C7 . . 119.8(3) ?
    C8 C6 C5 . . 121.7(3) ?
    C7 C6 C5 . . 118.5(3) ?
    C11 C7 C6 . . 116.8(3) ?
    C11 C7 C2 . . 123.5(3) ?
    C6 C7 C2 . . 119.7(3) ?
    C9 C8 C6 . . 121.6(3) ?
    C9 C8 H8 . . 119.2 ?
    C6 C8 H8 . . 119.2 ?
    C8 C9 C10 . . 119.6(3) ?
    C8 C9 H9 . . 120.2 ?
    C10 C9 H9 . . 120.2 ?
    C11 C10 C9 . . 119.9(3) ?
    C11 C10 H10 . . 120 ?
    C9 C10 H10 . . 120 ?
    C10 C11 C7 . . 122.3(3) ?
    C10 C11 H11 . . 118.9 ?
    C7 C11 H11 . . 118.9 ?
    C13 C12 C17 . . 118.9(3) ?
    C13 C12 N1 . . 124.1(3) ?
    C17 C12 N1 . . 116.9(3) ?
    C12 C13 C14 . . 120.2(3) ?
    C12 C13 H13 . . 119.9 ?
    C14 C13 H13 . . 119.9 ?
    C15 C14 C13 . . 120.1(3) ?
    C15 C14 H14 . . 119.9 ?
    C13 C14 H14 . . 119.9 ?
    C14 C15 C16 . . 120.0(3) ?
    C14 C15 O1 . . 118.4(3) ?
    C16 C15 O1 . . 121.5(3) ?
    C15 C16 C17 . . 120.0(3) ?
    C15 C16 H16 . . 120 ?
    C17 C16 H16 . . 120 ?
    C16 C17 C12 . . 120.6(3) ?
    C16 C17 H17 . . 119.7 ?
    C12 C17 H17 . . 119.7 ?
    C23 C18 C19 . . 119.6(3) ?
    C23 C18 O1 . . 122.0(3) ?
    C19 C18 O1 . . 118.3(3) ?
    C18 C19 C20 . . 120.2(3) ?
    C18 C19 H19 . . 119.9 ?
    C20 C19 H19 . . 119.9 ?
    C21 C20 C19 . . 120.2(3) ?
    C21 C20 H20 . . 119.9 ?
    C19 C20 H20 . . 119.9 ?
    C22 C21 C20 . . 118.6(3) ?
    C22 C21 N2 . . 117.5(3) ?
    C20 C21 N2 . . 123.9(3) ?
    C21 C22 C23 . . 120.1(3) ?
    C21 C22 H22 . . 119.9 ?
    C23 C22 H22 . . 119.9 ?
    C18 C23 C22 . . 121.2(3) ?
    C18 C23 H23 . . 119.4 ?
    C22 C23 H23 . . 119.4 ?
    N2 C24 C25 . . 122.8(3) ?
    N2 C24 H24 . . 118.6 ?
    C25 C24 H24 . . 118.6 ?
    C24 C25 C26 . . 118.8(3) ?
    C24 C25 C30 . . 122.0(3) ?
    C26 C25 C30 . . 119.2(3) ?
    O3 C26 C25 . . 122.0(3) ?
    O3 C26 C27 . . 118.9(3) ?
    C25 C26 C27 . . 119.1(3) ?
    C28 C27 C26 . . 120.7(3) ?
    C28 C27 H27 . . 119.6 ?
    C26 C27 H27 . . 119.6 ?
    C27 C28 C29 . . 122.6(3) ?
    C27 C28 H28 . . 118.7 ?
    C29 C28 H28 . . 118.7 ?
    C34 C29 C28 . . 121.5(3) ?
    C34 C29 C30 . . 119.7(3) ?
    C28 C29 C30 . . 118.8(3) ?
    C31 C30 C29 . . 117.0(3) ?
    C31 C30 C25 . . 123.5(3) ?
    C29 C30 C25 . . 119.5(3) ?
    C32 C31 C30 . . 121.7(3) ?
    C32 C31 H31 . . 119.2 ?
    C30 C31 H31 . . 119.2 ?
    C31 C32 C33 . . 120.5(4) ?
    C31 C32 H32 . . 119.7 ?
    C33 C32 H32 . . 119.7 ?
    C34 C33 C32 . . 119.5(3) ?
    C34 C33 H33 . . 120.3 ?
    C32 C33 H33 . . 120.3 ?
    C33 C34 C29 . . 121.6(3) ?
    C33 C34 H34 . . 119.2 ?
    C29 C34 H34 . . 119.2 ?
    C1 N1 C12 . . 126.3(3) ?
    C1 N1 H1A . . 116.9 ?
    C12 N1 H1A . . 116.9 ?
    C24 N2 C21 . . 127.1(3) ?
    C24 N2 H2 . . 116.5 ?
    C21 N2 H2 . . 116.5 ?
    C15 O1 C18 . . 116.5(2) ?
    C45 C35 C36 . . 118.7(3) ?
    C45 C35 C40 . . 121.5(3) ?
    C36 C35 C40 . . 119.8(3) ?
    O5 C36 C35 . . 122.7(3) ?
    O5 C36 C37 . . 119.1(3) ?
    C35 C36 C37 . . 118.2(3) ?
    C38 C37 C36 . . 121.2(3) ?
    C38 C37 H37 . . 119.4 ?
    C36 C37 H37 . . 119.4 ?
    C37 C38 C39 . . 122.7(3) ?
    C37 C38 H38 . . 118.7 ?
    C39 C38 H38 . . 118.7 ?
    C41 C39 C40 . . 119.6(3) ?
    C41 C39 C38 . . 121.4(3) ?
    C40 C39 C38 . . 119.0(3) ?
    C44 C40 C39 . . 117.1(3) ?
    C44 C40 C35 . . 123.8(3) ?
    C39 C40 C35 . . 119.1(3) ?
    C42 C41 C39 . . 121.5(4) ?
    C42 C41 H41 . . 119.2 ?
    C39 C41 H41 . . 119.2 ?
    C41 C42 C43 . . 119.1(4) ?
    C41 C42 H42 . . 120.4 ?
    C43 C42 H42 . . 120.4 ?
    C44 C43 C42 . . 121.2(4) ?
    C44 C43 H43 . . 119.4 ?
    C42 C43 H43 . . 119.4 ?
    C43 C44 C40 . . 121.5(3) ?
    C43 C44 H44 . . 119.3 ?
    C40 C44 H44 . . 119.3 ?
    N3 C45 C35 . . 122.9(3) ?
    N3 C45 H45 . . 118.6 ?
    C35 C45 H45 . . 118.6 ?
    C47 C46 C51 . . 120.5(3) ?
    C47 C46 H46 . . 119.8 ?
    C51 C46 H46 . . 119.8 ?
    C46 C47 C48 . . 120.4(3) ?
    C46 C47 H47 . . 119.8 ?
    C48 C47 H47 . . 119.8 ?
    C49 C48 C47 . . 120.2(3) ?
    C49 C48 O4 . . 123.0(3) ?
    C47 C48 O4 . . 116.7(3) ?
    C48 C49 C50 . . 119.2(3) ?
    C48 C49 H49 . . 120.4 ?
    C50 C49 H49 . . 120.4 ?
    C49 C50 C51 . . 121.0(3) ?
    C49 C50 H50 . . 119.5 ?
    C51 C50 H50 . . 119.5 ?
    C50 C51 C46 . . 118.7(3) ?
    C50 C51 N3 . . 117.7(3) ?
    C46 C51 N3 . . 123.6(3) ?
    C57 C52 C53 . . 120.0(3) ?
    C57 C52 O4 . . 121.9(3) ?
    C53 C52 O4 . . 118.1(3) ?
    C52 C53 C54 . . 120.2(3) ?
    C52 C53 H53 . . 119.9 ?
    C54 C53 H53 . . 119.9 ?
    C53 C54 C55 . . 120.4(3) ?
    C53 C54 H54 . . 119.8 ?
    C55 C54 H54 . . 119.8 ?
    C56 C55 C54 . . 118.6(3) ?
    C56 C55 N4 . . 117.1(3) ?
    C54 C55 N4 . . 124.2(3) ?
    C55 C56 C57 . . 120.4(3) ?
    C55 C56 H56 . . 119.8 ?
    C57 C56 H56 . . 119.8 ?
    C52 C57 C56 . . 120.2(3) ?
    C52 C57 H57 . . 119.9 ?
    C56 C57 H57 . . 119.9 ?
    N4 C58 C59 . . 122.4(3) ?
    N4 C58 H58 . . 118.8 ?
    C59 C58 H58 . . 118.8 ?
    C58 C59 C60 . . 118.6(3) ?
    C58 C59 C64 . . 121.9(3) ?
    C60 C59 C64 . . 119.5(3) ?
    O6 C60 C61 . . 119.3(3) ?
    O6 C60 C59 . . 121.9(3) ?
    C61 C60 C59 . . 118.8(4) ?
    C62 C61 C60 . . 121.6(4) ?
    C62 C61 H61 . . 119.2 ?
    C60 C61 H61 . . 119.2 ?
    C61 C62 C63 . . 121.7(3) ?
    C61 C62 H62 . . 119.1 ?
    C63 C62 H62 . . 119.1 ?
    C68 C63 C64 . . 119.5(4) ?
    C68 C63 C62 . . 121.1(4) ?
    C64 C63 C62 . . 119.3(3) ?
    C65 C64 C63 . . 117.6(3) ?
    C65 C64 C59 . . 123.5(3) ?
    C63 C64 C59 . . 119.0(3) ?
    C66 C65 C64 . . 121.0(4) ?
    C66 C65 H65 . . 119.5 ?
    C64 C65 H65 . . 119.5 ?
    C65 C66 C67 . . 121.4(4) ?
    C65 C66 H66 . . 119.3 ?
    C67 C66 H66 . . 119.3 ?
    C68 C67 C66 . . 118.9(4) ?
    C68 C67 H67 . . 120.6 ?
    C66 C67 H67 . . 120.6 ?
    C67 C68 C63 . . 121.7(4) ?
    C67 C68 H68 . . 119.2 ?
    C63 C68 H68 . . 119.2 ?
    C45 N3 C51 . . 126.4(3) ?
    C45 N3 H3 . . 116.8 ?
    C51 N3 H3 . . 116.8 ?
    C58 N4 C55 . . 125.6(3) ?
    C58 N4 H4A . . 117.2 ?
    C55 N4 H4A . . 117.2 ?
    C52 O4 C48 . . 116.3(3) ?
loop_
    _geom_hbond_atom_site_label_D
    _geom_hbond_atom_site_label_H
    _geom_hbond_atom_site_label_A
    _geom_hbond_site_symmetry_A
    _geom_hbond_distance_DH
    _geom_hbond_distance_HA
    _geom_hbond_distance_DA
    _geom_hbond_angle_DHA
    N1 H1A O2 . 0.86 1.83 2.533(4) 138
    N2 H2 O3 . 0.86 1.82 2.530(4) 138
    N3 H3 O5 . 0.86 1.84 2.543(4) 138
    N4 H4A O6 . 0.86 1.82 2.522(4) 138
    C20 H20 O2 2_566 0.93 2.46 3.236(5) 141
    C46 H46 O3 . 0.93 2.37 3.085(5) 134
data_global
_journal_date_recd_electronic     2013-03-04
_journal_date_accepted     2013-03-17
_journal_name_full     'Acta Crystallographica, Section E'
_journal_year     2013
_journal_volume     69
_journal_issue      4
_journal_page_first     o581
_journal_page_last     o582
_journal_paper_category     QO
_journal_paper_doi     10.1107/S1600536813007307
_journal_coeditor_code     XU5684
_publ_contact_author_name     'djamel daoud'
_publ_contact_author_address
;
Laboratoire d'\'Electrochimie des Mat\'eriaux Mol\'eculaires et Complexes
(LEMMC),
D\'epartement de g\'enie des proc\`edes, facult\'e de technologie
Universit\'e FERHAT ABBAS--SETIF, 19000, Algeria
;
_publ_contact_author_email     'daoudkamal88@yahoo.fr'
_publ_contact_author_fax     ?
_publ_contact_author_phone     '00213662688933'
_publ_section_title
;\
1-{[4-(4-{[(2-Oxidonaphthalen-1-yl)methylidene]azaniumyl}phenoxy)phenyl]\
iminiumylmethyl}naphthalen-2-olate
;
loop_
    _publ_author_name
    _publ_author_footnote
    _publ_author_address
    'Haffar, Djahida' .
;
Laboratoire d'\'Electrochimie des Mat\'eriaux Mol\'eculaires et Complexes
(LEMMC),
D\'epartement de G\'enie des Proc\`edes, Facult\'e de Technologie
Universit\'e FERHAT ABBAS -- SETIF, 19000, Algeria
;
    'Daoud, Djamel' .
;
Laboratoire d'\'Electrochimie des Mat\'eriaux Mol\'eculaires et Complexes
(LEMMC),
D\'epartement de G\'enie des Proc\`edes, Facult\'e de Technologie
Universit\'e FERHAT ABBAS -- SETIF, 19000, Algeria
;
    'Douadi, Tahar' .
;
Laboratoire d'\'Electrochimie des Mat\'eriaux Mol\'eculaires et Complexes
(LEMMC),
D\'epartement de G\'enie des Proc\`edes, Facult\'e de Technologie
Universit\'e FERHAT ABBAS -- SETIF, 19000, Algeria
;
    'Bouzidi, Leila' .
;
Laboratoire d'\'Electrochimie des Mat\'eriaux Mol\'eculaires et Complexes
(LEMMC),
D\'epartement de G\'enie des Proc\`edes, Facult\'e de Technologie
Universit\'e FERHAT ABBAS -- SETIF, 19000, Algeria
;
    'Chafaa, Salah' .
;
Laboratoire d'\'Electrochimie des Mat\'eriaux Mol\'eculaires et Complexes
(LEMMC),
D\'epartement de G\'enie des Proc\`edes, Facult\'e de Technologie
Universit\'e FERHAT ABBAS -- SETIF, 19000, Algeria
;
