# Supplementary material for: 1-{[4-(4-{[(2-Oxidonaphthalen-1-yl)methyl­idene]aza­nium­yl}phen­oxy)phen­yl]iminiumylmeth­yl}naphthalen-2-olate
Source: Acta Crystallogr Sect E Struct Rep Online. 2013 Mar 23;69(Pt 4):o581–2. doi: 10.1107/S1600536813007307 (PMC3629627; doi:10.1107/S1600536813007307)
Supplement: Supplementary file 2 [file e-69-0o581-Isup2.hkl]

#
# h,k,l, Fc-squared, Fo-squared, sigma(Fo-squared) and status flag
#
data_I
_shelx_title ' copg in P-1'
_shelx_refln_list_code          4
_shelx_F_calc_maximum      211.53
_exptl_crystal_F_000      1064.00
_reflns_d_resolution_high  0.8327
 
loop_
 _symmetry_equiv_pos_as_xyz
 'x, y, z'
 '-x, -y, -z'
 
_cell_length_a     5.2920
_cell_length_b    20.2030
_cell_length_c    23.8630
_cell_angle_alpha  87.853
_cell_angle_beta   86.457
_cell_angle_gamma  85.260
 
_shelx_F_squared_multiplier     1.000
 
loop_
 _refln_index_h
 _refln_index_k
 _refln_index_l
 _refln_F_squared_calc
 _refln_F_squared_meas
 _refln_F_squared_sigma
 _refln_observed_status
   1   0   0      432.83      287.29     14.12 o
   2   0   0      252.26      247.79     11.30 o
   3   0   0      327.23      347.33     16.94 o
   4   0   0        0.00       12.00     10.59 o
   5   0   0       30.55       29.65     11.30 o
   6   0   0        0.49       21.88     22.59 o
  -6   1   0        0.64      -15.53     15.53 o
  -5   1   0      206.78      234.38     18.35 o
  -4   1   0       53.06       55.77     11.30 o
  -3   1   0       29.85       82.60     13.41 o
  -2   1   0     1425.02     1177.56     22.96 o
  -1   1   0     3839.10     3286.88     56.66 o
   1   1   0      322.58      298.62      9.18 o
   2   1   0      655.08      597.95     19.77 o
   3   1   0      712.94      689.01     24.00 o
   4   1   0       37.63       45.89     11.30 o
   5   1   0       19.48       12.71     12.71 o
   6   1   0        8.77        5.65     19.06 o
  -6   2   0        5.52       -8.47     16.24 o
  -5   2   0       74.89       54.36     12.00 o
  -4   2   0        3.93        5.65      7.06 o
  -3   2   0        0.86       -1.49      2.21 o
  -2   2   0      438.66      483.29     21.88 o
  -1   2   0    27653.38    23977.49    544.42 o
   0   2   0       94.02      105.19      6.35 o
   1   2   0     2622.11     2301.61     56.90 o
   2   2   0       24.65       23.30      2.12 o
   3   2   0       19.90       21.88      7.77 o
   4   2   0        6.61       -7.06     14.12 o
   5   2   0        1.61       -4.94     12.71 o
   6   2   0        4.42       19.06     22.59 o
  -6   3   0       10.10        9.88     17.65 o
  -5   3   0      268.97      285.91     21.88 o
  -4   3   0       58.61       59.92      4.59 o
  -3   3   0       22.20       26.48     11.65 o
  -2   3   0      247.71      237.63      8.47 o
  -1   3   0      175.76      164.71      5.72 o
   0   3   0       62.10       44.17     29.30 o
   1   3   0     5041.94     4232.06    103.58 o
   2   3   0      348.22      349.02      9.33 o
   3   3   0       13.01       91.07     21.18 o
   4   3   0        0.56       20.47     14.83 o
   5   3   0       41.53       62.12     21.88 o
   6   3   0       16.36       28.24     24.71 o
  -6   4   0       42.74       60.01     21.18 o
  -5   4   0        0.85       -4.24     10.59 o
  -4   4   0       27.94       29.77      3.22 o
  -3   4   0      122.92       98.15      4.99 o
  -2   4   0       65.50       60.71      4.49 o
   0   4   0     5882.16     6141.38    146.26 o
   2   4   0        0.01        4.02      3.22 o
   3   4   0      514.79      513.02     18.71 o
   4   4   0        0.29       -3.53     12.71 o
   5   4   0        5.77        2.12     12.71 o
   6   4   0       90.35      100.95     21.18 o
  -6   5   0        6.89      -13.41     16.94 o
  -5   5   0      127.11      124.95     16.24 o
  -4   5   0      803.28      846.01     20.60 o
  -3   5   0      289.55      279.47      8.64 o
  -2   5   0      254.98      244.56      8.49 o
  -1   5   0     6824.10     6230.87    150.25 o
   0   5   0      433.80      521.44     15.72 o
   1   5   0    17955.51    15250.91    349.17 o
   2   5   0     2072.62     1965.76     42.05 o
   3   5   0        4.01        1.67      2.82 o
   4   5   0       19.93        6.35     11.30 o
   5   5   0        0.06        0.00     18.35 o
   6   5   0        6.32       -3.53     16.24 o
  -5   6   0        3.27        2.56      2.73 o
  -4   6   0       11.25        2.82      5.29 o
  -3   6   0        4.05        7.01      3.72 o
  -2   6   0      890.42      844.08     22.07 o
  -1   6   0     5796.72     5098.28    102.32 o
   0   6   0      356.80      359.27     14.57 o
   1   6   0     7037.98     6391.29    149.75 o
   2   6   0      368.81      373.25     11.35 o
   3   6   0       56.25       59.15      5.29 o
   4   6   0        6.44        5.67      3.18 o
   5   6   0        6.06        7.77     13.41 o
   6   6   0       31.44       37.42     19.06 o
  -5   7   0       13.05        6.02      4.94 o
  -4   7   0      478.68      483.90     25.77 o
  -3   7   0      338.04      303.74     16.24 o
  -2   7   0     3854.42     4130.57    750.08 o
  -1   7   0     2075.76     1838.79     55.43 o
   0   7   0      219.73      245.71     11.48 o
   1   7   0     2688.17     2405.23     62.34 o
   2   7   0     2517.05     2582.17     68.14 o
   3   7   0       76.78       70.97      5.22 o
   4   7   0        0.02        1.06      3.00 o
   5   7   0        7.72       30.36     14.12 o
   6   7   0       15.52      -18.35     26.12 o
  -5   8   0        6.84        7.47      4.72 o
  -4   8   0       46.54       46.26      8.47 o
  -3   8   0       39.62       29.60      5.87 o
  -2   8   0     1218.52     1194.41     43.47 o
  -1   8   0     1836.61     1643.13     44.85 o
   0   8   0      550.37      600.32     22.40 o
   1   8   0     5665.26     5240.11    124.54 o
   2   8   0       16.86       19.58      5.60 o
   3   8   0       50.11       46.76      5.22 o
   4   8   0       24.61       28.32      7.06 o
   5   8   0       77.96       87.54     21.88 o
   6   8   0        1.46       24.71     26.12 o
  -5   9   0       21.59       11.83      5.22 o
  -4   9   0      228.73      230.58     11.70 o
  -3   9   0      184.11      167.11      9.88 o
  -2   9   0     2254.90     2496.73     90.36 o
  -1   9   0        7.28        3.92      6.92 o
   0   9   0       37.39       21.74     13.77 o
   1   9   0     2711.32     2520.68     69.75 o
   2   9   0      453.10      476.40     16.17 o
   3   9   0       78.73       66.59      5.72 o
   4   9   0       34.74       41.88      7.41 o
   5   9   0        0.90       -1.01      4.59 o
   6   9   0        4.90       23.30     27.53 o
  -5  10   0        0.36       -2.59     10.24 o
  -4  10   0       92.76       97.69      8.47 o
  -3  10   0      285.77      274.30     13.04 o
  -2  10   0     1204.19     1247.19     89.66 o
  -1  10   0      182.34      164.94     12.45 o
   0  10   0        0.40        6.59     15.53 o
   1  10   0      745.89      678.62     23.72 o
   2  10   0      671.73      696.13     22.21 o
   3  10   0        9.48        6.42      5.42 o
   4  10   0       52.07       43.90      7.77 o
   5  10   0        9.15       11.96      3.90 o
  -5  11   0        1.03       10.59      8.10 o
  -4  11   0        0.26        5.10      5.22 o
  -3  11   0      354.67      316.81     13.84 o
  -2  11   0      699.12      698.94     28.22 o
  -1  11   0      893.94      873.99     28.95 o
   0  11   0      730.45      869.28     29.67 o
   1  11   0      200.15      170.53     43.42 o
   2  11   0     1756.81     1770.30     49.17 o
   3  11   0       19.10       16.94      5.49 o
   4  11   0        4.03        2.82      5.99 o
   5  11   0        1.01        0.75      3.72 o
  -5  12   0        8.73        8.66     12.71 o
  -4  12   0        1.81        1.73      6.37 o
  -3  12   0      147.32      120.15      9.33 o
  -2  12   0       16.04       69.35     48.01 o
  -1  12   0       48.05       35.72     12.71 o
   0  12   0     1554.91     1897.87     58.83 o
   1  12   0      317.63      324.52     15.22 o
   2  12   0       58.28       76.94      9.88 o
   3  12   0      268.74      239.82     12.34 o
   4  12   0       12.30        5.59      6.22 o
   5  12   0        3.37       -4.72      4.72 o
  -5  13   0       34.69       56.48     14.12 o
  -4  13   0        0.25        4.16      7.51 o
  -3  13   0      165.96      146.92     12.71 o
  -2  13   0       90.01       88.18      8.22 o
  -1  13   0        1.48        1.22      9.95 o
   0  13   0      963.54     1284.53     42.90 o
   1  13   0        1.58        2.82      8.82 o
   2  13   0        6.07       27.89      8.12 o
   3  13   0       78.65       73.12     20.83 o
   4  13   0        1.18       10.50     13.06 o
   5  13   0        1.86        4.94      5.87 o
  -4  14   0       35.06       41.30      9.88 o
  -3  14   0      100.63       95.90     10.31 o
  -2  14   0       80.43       84.68      8.14 o
  -1  14   0      105.23      111.84     11.53 o
   0  14   0       86.93       85.09     15.88 o
   1  14   0      142.90      141.90     20.83 o
   2  14   0      319.66      347.02     21.18 o
   3  14   0       12.00       30.97     14.83 o
   4  14   0       36.99       39.09     18.00 o
   5  14   0        0.02        2.75      6.62 o
  -4  15   0       21.31        8.14     10.04 o
  -3  15   0      291.91      306.53     16.85 o
  -2  15   0       98.77      101.46      9.51 o
  -1  15   0        3.06       19.91      9.88 o
   0  15   0        1.24        4.02      7.23 o
   1  15   0       21.20       26.30      9.50 o
   2  15   0       63.08       68.03     11.16 o
   3  15   0       12.35        8.01      7.12 o
   4  15   0       27.66       29.42      9.88 o
   5  15   0        0.49        1.90      7.41 o
  -4  16   0        8.81       10.39     13.41 o
  -3  16   0        1.15       19.57     29.65 o
  -2  16   0        4.04       -4.06      5.36 o
  -1  16   0       76.47       86.77     11.95 o
   0  16   0      305.24      365.90     22.11 o
   1  16   0        0.17       -2.53      9.13 o
   2  16   0       28.50       62.39     18.71 o
   3  16   0       14.06       20.47     12.71 o
   4  16   0        8.50        4.81      8.13 o
   5  16   0        5.08      -14.12     14.12 o
  -4  17   0        0.07       11.54     10.04 o
  -3  17   0        6.50       -6.82      8.82 o
  -2  17   0        8.55        1.90      9.88 o
  -1  17   0       16.36        9.18      8.73 o
   0  17   0       71.98       67.16     12.16 o
   1  17   0       21.78       21.34      9.88 o
   2  17   0        8.37        3.53      8.49 o
   3  17   0       53.12       48.97     10.34 o
   4  17   0        7.00        7.37      7.80 o
  -3  18   0        2.68        7.36     10.04 o
  -2  18   0        7.48       11.36     20.83 o
  -1  18   0       24.97       27.89     13.98 o
   0  18   0        4.04       -3.02     10.04 o
   1  18   0        0.21        3.77      9.27 o
   2  18   0       26.83       21.15     20.12 o
   3  18   0       11.57        4.94     12.48 o
   4  18   0       19.73       18.50      8.87 o
  -3  19   0        0.43       -0.84      9.69 o
  -2  19   0       11.40       27.02     12.71 o
  -1  19   0       90.64       88.12     16.45 o
   0  19   0       56.57       51.40     11.95 o
   1  19   0        7.79        5.70     13.87 o
   2  19   0        1.25        0.74     10.24 o
   3  19   0       31.95       41.43     14.45 o
   4  19   0       10.16        3.72     10.83 o
  -3  20   0        0.47       -9.50      9.50 o
  -2  20   0       41.09       42.88     13.41 o
  -1  20   0        3.00       -9.98      9.98 o
   0  20   0        0.70      -11.22     11.22 o
   1  20   0        0.00       -9.72      9.72 o
   2  20   0        0.77       19.99     12.36 o
   3  20   0       32.41       49.73     13.77 o
  -2  21   0        5.63        3.86      8.62 o
  -1  21   0       13.53       15.14     19.41 o
   0  21   0        0.19       -4.99     13.06 o
   1  21   0        0.07       -1.58     22.24 o
   2  21   0        3.29      -11.30     12.92 o
   3  21   0       11.70       14.18     16.45 o
  -2  22   0        0.78       -5.65      8.47 o
  -1  22   0        6.55        0.26     16.45 o
   0  22   0       12.52       16.66     14.10 o
   1  22   0        4.96      -11.44     15.53 o
   2  22   0        0.37      -14.85     16.22 o
   3  22   0       12.22        0.00     21.88 o
  -1  23   0        6.93      -24.00     24.00 o
   0  23   0       14.11      -16.94     25.41 o
   1  23   0        0.91       -4.01     18.89 o
   2  23   0        1.57       19.06     24.36 o
   0  24   0        0.41       -9.88     18.35 o
   1  24   0        0.74      -17.65     17.65 o
  -1 -24   1        0.07        8.47     27.53 o
   0 -24   1        0.32      -22.59     30.36 o
  -2 -23   1       10.42       43.60     17.61 o
  -1 -23   1        6.35       -3.61     13.87 o
   0 -23   1        5.63      -16.94     16.94 o
   1 -23   1        2.97       -0.71     10.59 o
  -3 -22   1       16.59       23.53     11.62 o
  -2 -22   1       10.72      -13.91     13.91 o
  -1 -22   1        0.10       13.08     16.24 o
   0 -22   1        0.53       12.50     14.58 o
   1 -22   1       34.00       20.47     13.17 o
   2 -22   1        6.07        6.35     11.30 o
  -3 -21   1       13.05       40.69     27.89 o
  -2 -21   1        4.74      -10.45     10.45 o
  -1 -21   1        4.60       17.42     15.45 o
   0 -21   1        3.99      -18.00     18.00 o
   1 -21   1       13.26       32.93     14.73 o
   2 -21   1        0.58       24.07     10.16 o
  -3 -20   1        1.68       -4.18     10.94 o
  -2 -20   1       17.73        5.18     13.06 o
  -1 -20   1        5.24       20.47     13.77 o
   0 -20   1        0.47      -10.07     22.24 o
   1 -20   1       12.92       31.06     20.12 o
   2 -20   1        0.51        5.22      8.34 o
   3 -20   1        0.03        2.59     10.10 o
  -4 -19   1        1.85       -3.26      9.22 o
  -3 -19   1       74.40       57.43     11.49 o
  -2 -19   1        0.20        1.09     16.94 o
  -1 -19   1        5.35       11.38     14.12 o
   0 -19   1        5.61        3.88     10.48 o
   1 -19   1       69.49       81.84     38.47 o
   2 -19   1        4.44       15.73     16.59 o
   3 -19   1       33.40       32.22     10.31 o
  -4 -18   1       15.81       34.86     21.53 o
  -3 -18   1        5.90       11.26     17.30 o
  -2 -18   1        1.74      -14.35     23.30 o
  -1 -18   1       32.85       38.63     11.53 o
   0 -18   1        0.53       15.15     10.45 o
   1 -18   1       43.93       42.89     12.21 o
   2 -18   1        5.29        1.76     12.71 o
   3 -18   1        9.34      -12.35     12.35 o
  -4 -17   1        8.08       11.87     18.71 o
  -3 -17   1       18.39       12.41      7.99 o
  -2 -17   1       26.36       16.17     10.83 o
  -1 -17   1        8.92        3.88      7.99 o
   0 -17   1        1.81       11.79     18.35 o
   1 -17   1       20.41       19.00     10.24 o
   2 -17   1        8.39        7.29     20.47 o
   3 -17   1       34.74       13.43      9.14 o
   4 -17   1        3.25        3.48      9.26 o
  -5 -16   1        0.09        0.34      7.12 o
  -4 -16   1       63.83       53.76      8.44 o
  -3 -16   1       10.99        6.18      7.26 o
  -2 -16   1        2.97       24.88     30.36 o
  -1 -16   1       49.81       41.26     11.03 o
   0 -16   1       83.90      118.30     13.98 o
   1 -16   1       31.46       31.47      9.45 o
   2 -16   1        0.03       -1.88      5.68 o
   3 -16   1        0.01       18.75      7.83 o
   4 -16   1        8.91       14.34      8.98 o
  -5 -15   1       15.18       11.39      7.44 o
  -4 -15   1       13.34       -4.33     17.30 o
  -3 -15   1        7.01       -2.57      8.12 o
  -2 -15   1       62.40       70.75     15.53 o
  -1 -15   1        0.15       -3.18      6.99 o
   0 -15   1      698.16      914.25     45.89 o
   1 -15   1        9.62       12.92     11.66 o
   2 -15   1        0.89       10.26     14.47 o
   3 -15   1       45.55       69.38     24.36 o
   4 -15   1        0.08        1.62     10.01 o
  -5 -14   1        0.10       -5.70      6.26 o
  -4 -14   1       16.48       15.63      6.92 o
  -3 -14   1        2.40        3.88      5.62 o
  -2 -14   1      301.74      300.71     16.38 o
  -1 -14   1        8.22       30.68      9.50 o
   0 -14   1       17.79       24.71     14.12 o
   1 -14   1       12.23       13.24     31.77 o
   2 -14   1      147.86      148.29      9.72 o
   3 -14   1       11.37        6.51      6.62 o
   4 -14   1        0.47       -6.21     13.41 o
  -5 -13   1       17.05       15.53      5.87 o
  -4 -13   1        1.13       -4.00      5.74 o
  -3 -13   1       50.07       49.72     16.24 o
  -2 -13   1      178.45      190.00     14.67 o
  -1 -13   1        3.32        2.47      6.99 o
   0 -13   1     1109.24     1408.05     50.83 o
   1 -13   1      153.24      165.31     12.22 o
   2 -13   1      239.08      258.78     22.24 o
   3 -13   1        7.72       25.74      7.90 o
   4 -13   1       52.97       35.77      9.50 o
   5 -13   1       13.18       24.71      9.88 o
  -5 -12   1       82.58       82.91      7.73 o
  -4 -12   1        2.65        3.22      5.60 o
  -3 -12   1       69.30       67.69      8.34 o
  -2 -12   1      219.84      210.25     13.45 o
  -1 -12   1       45.49       46.01      7.73 o
   0 -12   1        0.13        3.93      8.47 o
   1 -12   1      135.01      149.29     12.16 o
   2 -12   1       40.01       26.85      6.71 o
   3 -12   1        2.47       16.73     11.30 o
   4 -12   1        0.00        9.37     10.94 o
   5 -12   1        0.02       -2.00      5.74 o
  -5 -11   1       29.61       21.69      4.70 o
  -4 -11   1      108.75      119.42     10.15 o
  -3 -11   1      125.32      142.59     15.18 o
  -2 -11   1       91.91       94.40     14.47 o
  -1 -11   1     1249.48     1214.44     36.17 o
   0 -11   1       87.24       76.27     10.22 o
   1 -11   1      358.55      366.78     16.38 o
   2 -11   1        5.47       -5.68      7.77 o
   3 -11   1       52.62       45.11      7.44 o
   4 -11   1       32.20       32.13      7.16 o
   5 -11   1       38.25       45.58     16.24 o
  -5 -10   1        5.22        4.59      3.90 o
  -4 -10   1       50.00       54.67      7.77 o
  -3 -10   1        2.48       -1.86      5.42 o
  -2 -10   1       18.43       13.46     10.59 o
  -1 -10   1      366.72      329.73     23.65 o
   0 -10   1        0.77        1.70      6.92 o
   1 -10   1       13.57       28.80      9.88 o
   2 -10   1       11.30       40.42     11.30 o
   3 -10   1       40.09       50.26      8.12 o
   4 -10   1       54.66       63.65      6.62 o
   5 -10   1       16.01        9.88      5.49 o
  -6  -9   1        2.76       42.36     20.47 o
  -5  -9   1       15.91       15.94      4.24 o
  -4  -9   1       77.96       80.04      7.41 o
  -3  -9   1        4.81        6.02      5.65 o
  -2  -9   1      203.56      202.12     15.25 o
  -1  -9   1    11793.96    11331.02    267.29 o
   0  -9   1       13.84       -4.88      8.94 o
   1  -9   1     1886.61     1948.79     58.97 o
   2  -9   1      193.20      204.47     25.06 o
   3  -9   1        9.14       32.71     12.71 o
   4  -9   1       16.58        7.97      6.00 o
   5  -9   1        2.23       -2.47      4.99 o
  -6  -8   1        2.55        0.71     18.35 o
  -5  -8   1       14.19       10.59     13.41 o
  -4  -8   1      143.35      160.33      7.49 o
  -3  -8   1       60.51       72.36     13.06 o
  -2  -8   1     1940.15     1866.50     49.44 o
  -1  -8   1      654.08      609.22     25.77 o
   0  -8   1      207.37      222.50     16.59 o
   1  -8   1     6622.83     6289.78    151.40 o
   2  -8   1        7.37       14.95      7.51 o
   3  -8   1       26.15       17.76      8.12 o
   4  -8   1      279.49      289.05     12.55 o
   5  -8   1       23.55       19.71      4.72 o
  -6  -7   1       33.00       18.35     18.35 o
  -5  -7   1        6.89       24.00     13.41 o
  -4  -7   1       41.94       36.95      3.72 o
  -3  -7   1      617.29      680.54     31.77 o
  -2  -7   1     2402.40     2386.86     53.54 o
  -1  -7   1     3178.94     2776.75     70.62 o
   0  -7   1       87.27       95.46     10.94 o
   1  -7   1        4.68       -3.16      5.22 o
   2  -7   1       58.96       64.41      5.74 o
   3  -7   1        1.48       -2.03      4.94 o
   4  -7   1       29.11       30.15      4.72 o
   5  -7   1        0.53       -0.28      4.24 o
  -6  -6   1       45.03       40.24     18.35 o
  -5  -6   1        0.47        0.00     18.35 o
  -4  -6   1        3.54        9.82      3.18 o
  -3  -6   1        2.57        2.47     10.24 o
  -2  -6   1     1676.28     1730.17     43.77 o
  -1  -6   1       31.84       52.57     12.35 o
   0  -6   1      955.15      977.10     32.11 o
   1  -6   1       19.34        9.18      4.94 o
   2  -6   1        3.20       15.43     39.18 o
   3  -6   1        6.33       11.30      6.35 o
   4  -6   1      133.78      138.38      6.49 o
   5  -6   1       22.08       19.86      3.53 o
   6  -6   1        2.31        7.06     24.00 o
  -6  -5   1       24.82        6.35     15.53 o
  -5  -5   1        8.49        0.00     12.00 o
  -4  -5   1      201.41      205.43     23.30 o
  -3  -5   1       67.65       71.62      4.22 o
  -2  -5   1       53.73       44.76      3.99 o
  -1  -5   1      346.52      311.89     10.98 o
   0  -5   1     1305.31     1474.34     39.68 o
   1  -5   1      505.55      508.11     16.24 o
   2  -5   1        0.03        0.35      5.29 o
   3  -5   1      100.12       93.54      5.22 o
   4  -5   1       13.64       14.10      3.88 o
   5  -5   1        0.36       -2.12      9.18 o
   6  -5   1        0.01       19.77     16.94 o
  -6  -4   1      123.47      133.43     24.71 o
  -5  -4   1        5.42       28.94     20.47 o
  -4  -4   1       13.23        2.82      9.18 o
  -3  -4   1     1210.63     1277.82     28.49 o
  -2  -4   1     7264.20     6854.32    163.91 o
  -1  -4   1     4886.21     4226.48    104.33 o
   1  -4   1      851.24      611.41     14.62 o
   2  -4   1      327.35      357.16     12.00 o
   3  -4   1      266.16      254.91     10.24 o
   4  -4   1       86.85       87.94      5.65 o
   5  -4   1       36.72       38.83     11.30 o
   6  -4   1       45.54       58.59     19.77 o
  -6  -3   1       29.21       61.42     24.00 o
  -5  -3   1       34.49       67.07     17.65 o
  -4  -3   1       26.26       19.06     10.59 o
  -3  -3   1       63.70       71.25      4.35 o
  -2  -3   1      945.67      937.49     19.03 o
  -1  -3   1     1724.67     1510.50     31.60 o
   0  -3   1      899.89      474.55    471.93 o
   1  -3   1    12169.63    10875.67    183.70 o
   2  -3   1      245.62      256.71      7.63 o
   3  -3   1      333.75      313.54      9.53 o
   4  -3   1       79.68       89.66     12.71 o
   5  -3   1       28.47       20.47     10.59 o
   6  -3   1       15.53       35.30     17.65 o
  -6  -2   1       19.98        9.88     16.94 o
  -5  -2   1        2.27      -14.83     18.35 o
  -4  -2   1        3.08       16.24      8.47 o
  -3  -2   1     1279.36     1344.14     43.06 o
  -2  -2   1     1246.11     1245.66     28.59 o
  -1  -2   1    17236.74    14297.06    324.74 o
   0  -2   1      219.00      249.91     10.59 o
   1  -2   1       51.09       49.27      3.18 o
   2  -2   1      649.05      667.84     14.48 o
   3  -2   1      298.57      279.15      7.44 o
   4  -2   1        0.08       -2.82      7.77 o
   5  -2   1       69.42       64.24     13.41 o
   6  -2   1        8.32        0.71     14.83 o
  -6  -1   1       27.09       46.59     19.06 o
  -5  -1   1      578.25      750.43     45.89 o
  -4  -1   1       52.74       67.07      9.88 o
  -3  -1   1     1237.54     1218.48     38.12 o
  -2  -1   1       14.85       24.71      5.65 o
  -1  -1   1      467.97      397.45     12.00 o
   1  -1   1     2416.71     2176.56     38.68 o
   2  -1   1       13.80       10.32      2.62 o
   3  -1   1      163.22      266.15     19.06 o
   4  -1   1      264.05      281.68     16.94 o
   5  -1   1      150.44      175.78     15.53 o
   6  -1   1        0.09      -15.53     15.53 o
  -6   0   1        0.15       64.95     33.89 o
  -5   0   1        0.42        7.06     10.59 o
  -4   0   1       12.44        2.82      7.77 o
  -3   0   1     1076.99     1189.54     38.12 o
  -2   0   1      675.83      598.40     19.71 o
  -1   0   1     3070.51     2317.26     48.58 o
   1   0   1      218.04      278.15      7.06 o
   2   0   1     3617.72     3217.05     86.83 o
   3   0   1       61.81       58.59      7.77 o
   4   0   1        3.01       10.59      7.06 o
   5   0   1        0.77       12.00     14.12 o
   6   0   1       56.36       10.59     23.30 o
  -6   1   1        2.17      -16.94     16.94 o
  -5   1   1     1008.68     1269.31     55.77 o
  -4   1   1      377.91      396.75     19.77 o
  -3   1   1        1.18       11.80     20.83 o
  -2   1   1       99.59       98.52      4.22 o
  -1   1   1       96.64       88.96      3.99 o
   1   1   1        8.22       14.36      1.95 o
   2   1   1     9724.58     8458.79    204.73 o
   3   1   1       10.57       23.30      7.06 o
   4   1   1        0.21        5.65      9.88 o
   5   1   1      156.04      218.14     26.12 o
   6   1   1       11.44        9.88     16.24 o
  -6   2   1        5.40       15.53     16.94 o
  -5   2   1        5.02        0.00     11.30 o
  -4   2   1        4.80        2.82      8.47 o
  -3   2   1     1191.25     1172.77     23.90 o
  -2   2   1       27.81       24.34      3.72 o
  -1   2   1      138.72      130.41      4.72 o
   0   2   1      101.73      126.37      6.35 o
   1   2   1     9638.92     8226.53    268.97 o
   2   2   1     1131.52     1021.22     27.30 o
   3   2   1        9.69       16.24      8.47 o
   4   2   1        4.45        8.47      9.88 o
   5   2   1        4.57        6.35     12.00 o
   6   2   1       27.09       61.42     33.18 o
  -6   3   1        0.04      -14.83     24.00 o
  -5   3   1      429.00      522.41     29.65 o
  -4   3   1      657.59      668.80     14.08 o
  -3   3   1      211.88      204.03     27.53 o
  -2   3   1      125.85      142.62      4.99 o
  -1   3   1      315.42      279.92     10.94 o
   0   3   1      117.29      100.39     59.65 o
   1   3   1    18371.94    15633.21    355.64 o
   2   3   1      347.34      340.15      9.45 o
   3   3   1      708.04      801.26     39.53 o
   4   3   1       57.87       54.36     12.71 o
   5   3   1      410.62      567.59     46.59 o
   6   3   1      156.18      213.91     32.47 o
  -6   4   1        1.92       17.65     19.06 o
  -5   4   1       10.48        6.35     14.83 o
  -4   4   1      416.88      442.38     12.22 o
  -3   4   1       47.90       56.57      4.22 o
  -2   4   1      408.44      389.69      9.98 o
   0   4   1    16193.13    15646.10    367.38 o
   1   4   1       89.66       64.63      7.06 o
   2   4   1       65.58       60.22      4.41 o
   3   4   1        0.12        8.15      7.77 o
   4   4   1       34.70       25.41     11.30 o
   5   4   1       14.95       25.41     16.24 o
   6   4   1       11.45       -2.82     16.94 o
  -6   5   1        7.34      -21.18     23.30 o
  -5   5   1        0.74       -9.18      9.18 o
  -4   5   1      835.24      945.68     34.59 o
  -3   5   1      404.85      387.39     11.22 o
  -2   5   1     1962.65     1955.38     52.59 o
  -1   5   1      170.37      165.28      8.64 o
   0   5   1       10.93       27.13      5.60 o
   2   5   1       67.14       72.18      7.41 o
   3   5   1       74.75       77.00      8.47 o
   4   5   1       23.51       38.12     11.30 o
   5   5   1       41.28       52.24     18.35 o
   6   5   1       40.19       48.71     20.47 o
  -5   6   1        0.15        1.27      4.94 o
  -4   6   1      154.92      182.79     13.41 o
  -3   6   1      117.01      126.45      7.29 o
  -2   6   1      641.96      644.24     19.88 o
  -1   6   1     9053.36     7966.06    190.67 o
   0   6   1        0.76       -2.23      4.72 o
   1   6   1    10431.22     9158.39    302.86 o
   2   6   1      307.24      327.40     12.89 o
   3   6   1      256.57      236.58      8.44 o
   4   6   1        2.76       10.83      5.29 o
   5   6   1        0.05        4.94     12.71 o
   6   6   1        5.62       26.83     24.71 o
  -5   7   1        4.48       -0.35      4.59 o
  -4   7   1      517.42      526.00     17.61 o
  -3   7   1      220.74      223.10      9.27 o
  -2   7   1     2933.59     2958.47    115.78 o
  -1   7   1       47.34       30.24      6.92 o
   0   7   1       97.81      108.78      8.82 o
   1   7   1     4934.44     4198.37    104.83 o
   2   7   1        1.41        6.81      5.11 o
   3   7   1      187.02      190.56      7.44 o
   4   7   1        0.03       -1.84      2.35 o
   5   7   1       39.38       47.30     20.47 o
   6   7   1       47.31       69.18     35.30 o
  -5   8   1       12.36        6.13      4.72 o
  -4   8   1       30.19       27.50      4.90 o
  -3   8   1       22.17       24.45      6.11 o
  -2   8   1     1671.53     1557.49     36.30 o
  -1   8   1     6442.65     5779.84    138.75 o
   0   8   1      925.60     1013.64     30.33 o
   1   8   1      451.17      395.18     16.22 o
   2   8   1     8271.78     8223.76    205.08 o
   3   8   1        5.58        5.69      3.72 o
   4   8   1       24.08       24.61      4.49 o
   5   8   1       68.61       88.95     23.30 o
   6   8   1        0.03      -10.59     24.71 o
  -5   9   1       11.13       13.19     12.00 o
  -4   9   1        0.54       -5.60      5.60 o
  -3   9   1       40.89       55.19      9.88 o
  -2   9   1       37.22       39.17     11.30 o
  -1   9   1       76.22       49.39      7.23 o
   0   9   1      735.31      825.37     26.62 o
   1   9   1       15.11       16.69     10.24 o
   2   9   1     1537.25     1650.32     53.85 o
   3   9   1        0.55       -4.24      7.06 o
   4   9   1       38.62       37.93      5.08 o
   5   9   1        0.00       16.24     14.83 o
   6   9   1        4.57       16.24     25.41 o
  -5  10   1       41.81       40.42      6.94 o
  -4  10   1       33.59       41.67      6.92 o
  -3  10   1       37.70       53.07      7.69 o
  -2  10   1     3040.29     2987.05     65.62 o
  -1  10   1      638.77      630.53     20.95 o
   0  10   1       48.51       52.48      8.62 o
   1  10   1     2627.87     2665.92     71.88 o
   2  10   1     3820.77     3686.89    111.84 o
   3  10   1        0.01       -0.71      4.41 o
   4  10   1       51.03       42.70      5.22 o
   5  10   1       10.49        9.01      3.22 o
  -5  11   1        3.05       -5.19     25.06 o
  -4  11   1       34.00       41.19     16.94 o
  -3  11   1       29.89       44.00      7.41 o
  -2  11   1      408.74      391.10     17.71 o
  -1  11   1       30.88       31.97     13.06 o
   0  11   1      182.94      211.06     11.72 o
   1  11   1      465.87      475.62     19.34 o
   2  11   1     2316.15     2310.61     73.88 o
   3  11   1      175.28      171.35     13.06 o
   4  11   1       12.10       11.30      5.42 o
   5  11   1        3.07        3.95      3.52 o
  -5  12   1       52.54       54.86      9.40 o
  -4  12   1        4.22       -3.03      8.47 o
  -3  12   1      467.14      463.86     20.48 o
  -2  12   1      543.36      543.50     19.44 o
  -1  12   1        8.36      -10.13     16.59 o
   0  12   1      123.12      143.31     12.36 o
   1  12   1      216.39      199.37     11.72 o
   2  12   1      923.98      943.63     36.13 o
   3  12   1      102.89      116.07     25.77 o
   4  12   1        2.40        1.44     13.06 o
   5  12   1        8.94        5.61      4.57 o
  -5  13   1        0.00       11.30     12.00 o
  -4  13   1        7.09       18.31     10.24 o
  -3  13   1        4.79        7.20      7.05 o
  -2  13   1      673.75      721.31     22.87 o
  -1  13   1       25.59       12.57     12.35 o
   0  13   1      113.76      101.34     17.30 o
   1  13   1      122.62      126.78     11.95 o
   2  13   1     1358.12     1333.71     43.16 o
   3  13   1       44.97       39.71     14.12 o
   4  13   1        0.34       10.35      6.62 o
   5  13   1       18.79       13.11      7.77 o
  -4  14   1       11.04       16.17      7.16 o
  -3  14   1       17.94       11.40      7.51 o
  -2  14   1      273.61      253.44     13.35 o
  -1  14   1       44.81       52.78     10.24 o
   0  14   1       29.41       30.15      9.33 o
   1  14   1        6.24       15.37      8.82 o
   2  14   1        4.34        1.18      6.73 o
   3  14   1      244.17      214.88     14.72 o
   4  14   1       68.81       75.21      8.23 o
   5  14   1       34.16       35.83      8.23 o
  -4  15   1        1.13        4.54      9.65 o
  -3  15   1      444.56      425.54     20.50 o
  -2  15   1      134.13      143.30     18.00 o
  -1  15   1      146.36      134.58     12.45 o
   0  15   1      137.17      165.40     21.88 o
   1  15   1      102.08      111.51     12.72 o
   2  15   1       60.37       74.85     27.18 o
   3  15   1      256.85      211.66     16.58 o
   4  15   1       58.76       43.87     11.30 o
   5  15   1       16.34       20.64      8.44 o
  -4  16   1       38.52       43.57      9.33 o
  -3  16   1      253.25      215.50     16.34 o
  -2  16   1        0.00        4.47      7.58 o
  -1  16   1        0.05       17.91      9.51 o
   0  16   1        5.05        6.30     10.59 o
   1  16   1        6.68       10.59      9.53 o
   2  16   1       19.54       37.88     14.83 o
   3  16   1      106.05      115.24     14.83 o
   4  16   1       26.68       32.47      8.47 o
   5  16   1        4.46       -2.25      6.80 o
  -4  17   1       21.19        4.22      9.17 o
  -3  17   1       61.89       44.40     10.01 o
  -2  17   1       57.75       40.36     16.59 o
  -1  17   1        5.20        6.04      9.18 o
   0  17   1       11.10        6.21     10.83 o
   1  17   1       59.82       55.53      9.98 o
   2  17   1       10.86        4.94     15.53 o
   3  17   1       96.32      117.17     14.25 o
   4  17   1        0.64        2.18      8.64 o
  -3  18   1       10.36        3.26      9.65 o
  -2  18   1       51.31       43.18     10.24 o
  -1  18   1       75.54      128.64     45.53 o
   0  18   1       65.21       55.69     12.55 o
   1  18   1        0.57      -12.00     12.00 o
   2  18   1        0.82      -12.97     27.53 o
   3  18   1      283.97      239.81     20.18 o
   4  18   1        0.35        3.85      8.87 o
  -3  19   1        0.40        9.18     17.30 o
  -2  19   1       53.62       46.50     14.47 o
  -1  19   1      155.48      136.85     17.59 o
   0  19   1        4.39      -13.22     13.22 o
   1  19   1        3.49        6.84     11.35 o
   2  19   1       48.53       44.84     12.21 o
   3  19   1        1.48       -7.13     10.99 o
   4  19   1        0.03        2.65      9.08 o
  -3  20   1        2.80        3.04      9.65 o
  -2  20   1      116.63      123.19     14.79 o
  -1  20   1       25.60       16.72     13.87 o
   0  20   1        2.22      -10.35     10.35 o
   1  20   1        1.30        3.47     27.89 o
   2  20   1        0.59        6.60     18.71 o
   3  20   1       39.14       49.24     31.42 o
  -2  21   1       27.34       14.19     10.01 o
  -1  21   1        0.81       -8.23     12.39 o
   0  21   1        2.71       -5.27     15.53 o
   1  21   1        0.04       16.92     13.40 o
   2  21   1        2.28       13.16     15.45 o
   3  21   1        1.95       14.37     12.07 o
  -2  22   1        0.36        9.88      9.18 o
  -1  22   1       11.06       23.05     12.66 o
   0  22   1        1.68       -7.44     13.77 o
   1  22   1       14.28       17.08     14.10 o
   2  22   1       14.26       20.12     11.49 o
   3  22   1        0.16      -13.84     13.84 o
  -1  23   1        4.35      -18.35     18.35 o
   0  23   1       14.66       17.65     19.06 o
   1  23   1        0.74      -11.30     13.98 o
   2  23   1        1.81       -1.87     13.72 o
   0  24   1        6.54       29.65     21.18 o
   1  24   1        1.56      -26.83     26.83 o
  -2 -23   2       10.94       30.36     28.94 o
  -1 -23   2        1.09       33.18     26.12 o
   0 -23   2        0.00      -23.30     23.30 o
   1 -23   2       28.31       36.00     13.41 o
  -2 -22   2        0.07        8.75     18.00 o
  -1 -22   2        6.87      -21.64     23.65 o
   0 -22   2       17.34       23.06     13.17 o
   1 -22   2       25.75       15.28      7.44 o
   2 -22   2        0.30       10.59     11.30 o
  -3 -21   2        2.80       11.71     10.01 o
  -2 -21   2        3.25        6.89     18.35 o
  -1 -21   2        2.75       15.87     17.30 o
   0 -21   2        1.41       -3.18     17.30 o
   1 -21   2        8.15        5.95     16.59 o
   2 -21   2        0.56        5.01     10.24 o
  -3 -20   2       69.52       54.72     11.72 o
  -2 -20   2       16.05       15.24     13.04 o
  -1 -20   2       31.97       21.65     11.22 o
   0 -20   2        4.21        2.97     11.75 o
   1 -20   2        4.19       25.99     13.56 o
   2 -20   2        5.76       22.76     42.00 o
   3 -20   2        4.71        2.19      8.54 o
  -4 -19   2        5.99        4.11      8.23 o
  -3 -19   2        1.24        6.98     20.12 o
  -2 -19   2        6.52      -13.04     13.17 o
  -1 -19   2      209.02      221.97     38.47 o
   0 -19   2       34.13       26.87     11.22 o
   1 -19   2       46.63       66.47     34.94 o
   2 -19   2       23.31        6.16      8.46 o
   3 -19   2       27.94       50.69     25.41 o
  -4 -18   2        6.05       -0.83     22.24 o
  -3 -18   2       12.13       15.61      8.14 o
  -2 -18   2        0.02        1.24     20.12 o
  -1 -18   2       63.34       43.82     10.85 o
   0 -18   2       13.02       -4.84     13.22 o
   1 -18   2        1.60       12.71     10.45 o
   2 -18   2        1.68        6.22      7.57 o
   3 -18   2       29.86       37.39     16.24 o
  -4 -17   2        4.56       21.40      9.33 o
  -3 -17   2        3.24        4.30     18.35 o
  -2 -17   2       14.25       26.30     11.53 o
  -1 -17   2      180.82      165.91     17.65 o
   0 -17   2       55.30       42.37     12.01 o
   1 -17   2        2.99        8.93      9.22 o
   2 -17   2        4.62       -5.45      6.78 o
   3 -17   2       99.18       82.84     10.97 o
   4 -17   2        4.76       10.86      9.62 o
  -5 -16   2        2.57        7.35      8.10 o
  -4 -16   2        0.00      -14.89     16.59 o
  -3 -16   2        7.48        9.88      6.43 o
  -2 -16   2       38.43       61.02     11.03 o
  -1 -16   2      100.85       93.11     11.45 o
   0 -16   2      158.31      196.54     20.83 o
   1 -16   2       49.67       49.02      9.45 o
   2 -16   2       35.32       41.53      8.62 o
   3 -16   2       33.52       27.71      9.41 o
   4 -16   2       12.81       16.63      8.70 o
  -5 -15   2        0.56        1.86      8.13 o
  -4 -15   2        7.15        7.77      6.49 o
  -3 -15   2       64.32       50.39      9.50 o
  -2 -15   2      269.01      308.26     18.95 o
  -1 -15   2       39.87       33.44     24.00 o
   0 -15   2      179.14      227.90     25.06 o
   1 -15   2        4.87        7.46      7.94 o
   2 -15   2      252.44      247.49     13.89 o
   3 -15   2        4.94       15.95      7.94 o
   4 -15   2        0.18       13.52      7.74 o
  -5 -14   2       14.81        5.18      7.44 o
  -4 -14   2        7.11        2.93      8.23 o
  -3 -14   2      124.14       92.08      8.23 o
  -2 -14   2       69.25       65.18     11.98 o
  -1 -14   2       57.42       49.76     14.47 o
   0 -14   2        0.38       11.86     26.83 o
   1 -14   2        0.66       19.18      9.79 o
   2 -14   2       27.87       31.20     15.88 o
   3 -14   2       21.92       28.82      7.90 o
   4 -14   2       12.02        8.42      8.47 o
  -5 -13   2        2.66       10.77      5.34 o
  -4 -13   2       19.88       14.83      8.47 o
  -3 -13   2        0.56        7.71      5.99 o
  -2 -13   2      180.07      157.35     13.77 o
  -1 -13   2      273.90      298.53     17.09 o
   0 -13   2      736.76      880.87     46.95 o
   1 -13   2      145.66      124.97     12.86 o
   2 -13   2       56.85       72.86      8.22 o
   3 -13   2        0.67       13.84     14.83 o
   4 -13   2        1.50        0.99      5.87 o
   5 -13   2        6.17       11.06      7.58 o
  -5 -12   2       12.67        4.63      5.60 o
  -4 -12   2        4.23       11.65      6.99 o
  -3 -12   2        2.08        0.06      5.54 o
  -2 -12   2       13.57        3.78      8.10 o
  -1 -12   2      387.74      392.60     17.45 o
   0 -12   2     1251.40     1560.69     52.95 o
   1 -12   2        6.67       -7.06     14.12 o
   2 -12   2      218.98      210.56     14.12 o
   3 -12   2      165.37      134.01      8.87 o
   4 -12   2       71.73       65.20      8.98 o
   5 -12   2       18.26        9.59      7.12 o
  -5 -11   2       32.49       24.30      5.22 o
  -4 -11   2       35.47       42.61      6.26 o
  -3 -11   2        5.81       10.83      4.53 o
  -2 -11   2      704.72      733.76     26.11 o
  -1 -11   2       12.95        7.65      9.88 o
   0 -11   2       14.50        2.14      9.22 o
   1 -11   2        1.70       -4.59      6.49 o
   2 -11   2       53.92       56.79      6.95 o
   3 -11   2       31.17       32.81      6.71 o
   4 -11   2        8.89        8.39      6.40 o
   5 -11   2       14.87        8.41     11.30 o
  -5 -10   2       19.61       13.72      7.41 o
  -4 -10   2      144.58      140.70      7.96 o
  -3 -10   2       16.18       18.91      4.98 o
  -2 -10   2       48.91       30.36      6.22 o
  -1 -10   2        1.96        3.26     14.83 o
   0 -10   2       34.80       33.60      9.14 o
   1 -10   2      211.06      182.79     10.72 o
   2 -10   2       31.09       28.06      5.87 o
   3 -10   2      126.56      126.90      9.88 o
   4 -10   2        4.38       15.40      5.22 o
   5 -10   2        0.25       -2.12      5.49 o
  -6  -9   2        0.00        5.65     16.94 o
  -5  -9   2        0.74        1.76      3.00 o
  -4  -9   2        5.53        8.82      9.53 o
  -3  -9   2       24.61       31.39      5.72 o
  -2  -9   2       46.07       33.18      5.22 o
  -1  -9   2     4647.72     4580.46    109.55 o
   0  -9   2       29.28       26.25      7.44 o
   1  -9   2      868.57      913.75     24.42 o
   2  -9   2      134.14      102.85      7.44 o
   3  -9   2       79.99       89.04      7.69 o
   4  -9   2       18.50        9.66      5.22 o
   5  -9   2        0.47       -0.14      4.92 o
  -6  -8   2       81.87       84.01     24.00 o
  -5  -8   2        0.13       -4.24     18.35 o
  -4  -8   2       83.42       95.34      6.43 o
  -3  -8   2        6.63       12.71      4.57 o
  -2  -8   2     1025.36     1053.98     25.32 o
  -1  -8   2     1653.45     1527.79     40.95 o
   0  -8   2      346.70      426.83     17.89 o
   1  -8   2    12681.04    12373.67    235.61 o
   2  -8   2      901.53      802.54     39.89 o
   3  -8   2       18.33       22.20      6.11 o
   4  -8   2        0.60       -1.84      4.92 o
   5  -8   2        4.06       -3.53      3.99 o
  -6  -7   2       16.80        4.24     19.06 o
  -5  -7   2        0.20      -13.41     18.35 o
  -4  -7   2        0.71       -3.22      3.22 o
  -3  -7   2        0.10       -4.59      5.29 o
  -2  -7   2     1171.72     1191.67     27.16 o
  -1  -7   2      318.28      311.23     21.53 o
   0  -7   2     1030.44     1011.97     34.27 o
   1  -7   2      485.40      487.00     14.36 o
   2  -7   2      411.78      593.68    128.13 o
   3  -7   2       56.93       52.48      5.22 o
   4  -7   2       89.14       97.25      5.72 o
   5  -7   2        2.28       -0.22      3.22 o
  -6  -6   2        1.03       28.24     19.77 o
  -5  -6   2        6.69      -10.59     12.00 o
  -4  -6   2        0.78       -3.53      3.53 o
  -3  -6   2        5.15       13.77      3.99 o
  -2  -6   2     1836.46     1987.10     44.95 o
  -1  -6   2     2932.89     2627.34     67.25 o
   0  -6   2      614.54      699.82     25.41 o
   1  -6   2      400.64      406.44     12.01 o
   2  -6   2     1508.14     1468.13     34.24 o
   3  -6   2       89.34       98.67      5.72 o
   4  -6   2        2.40        0.66      4.59 o
   5  -6   2        2.23        6.35      2.50 o
  -6  -5   2        0.01      -14.83     14.83 o
  -5  -5   2        6.55       33.89     19.77 o
  -4  -5   2        5.35       10.82      2.47 o
  -3  -5   2      159.46      148.68      6.26 o
  -2  -5   2      713.67      728.63     21.47 o
  -1  -5   2       38.06       46.93      9.88 o
   0  -5   2       54.22       44.81      7.77 o
   1  -5   2      240.19      254.46      7.80 o
   2  -5   2       90.04       88.52      8.12 o
   3  -5   2       12.90       21.96      5.65 o
   4  -5   2       20.90       24.00      3.22 o
   5  -5   2       11.16       20.47      9.88 o
   6  -5   2        1.07        2.82     17.65 o
  -6  -4   2       22.91       57.18     25.41 o
  -5  -4   2        0.00       -4.94     12.71 o
  -4  -4   2        0.27       10.59     11.30 o
  -3  -4   2      531.87      586.65     15.02 o
  -2  -4   2      363.34      343.01     11.22 o
  -1  -4   2      533.36      374.24     10.26 o
   1  -4   2      311.85      252.19      8.12 o
   2  -4   2        9.42        6.35      4.24 o
   3  -4   2      220.28      207.34      9.88 o
   4  -4   2       10.47        9.25      2.50 o
   5  -4   2        2.22        8.47      9.18 o
   6  -4   2        0.34      -22.59     22.59 o
  -6  -3   2       20.78       28.24     24.00 o
  -5  -3   2       13.10       36.71     14.83 o
  -4  -3   2        0.00       14.83      8.47 o
  -3  -3   2       33.04       30.27      4.94 o
  -2  -3   2      303.98      319.35      8.22 o
  -1  -3   2     1146.69      979.40     21.66 o
   0  -3   2        0.03       10.37      4.72 o
   1  -3   2    11862.43     9920.59    176.84 o
   2  -3   2      287.45      260.89      7.49 o
   3  -3   2        4.86        7.41      2.87 o
   4  -3   2       63.52       40.95      9.18 o
   5  -3   2       28.51       49.42     12.71 o
   6  -3   2        3.84       -2.12     17.65 o
  -6  -2   2        9.16       12.71     16.24 o
  -5  -2   2        0.39       -7.06     12.00 o
  -4  -2   2        0.45       -7.77      7.77 o
  -3  -2   2      109.19      110.82      6.00 o
  -2  -2   2       90.83       63.38      4.94 o
  -1  -2   2     8380.52     7300.85    122.76 o
   0  -2   2      760.22      445.94    379.10 o
   1  -2   2     7708.16     6452.21    106.55 o
   2  -2   2      440.17      369.20      7.94 o
   3  -2   2      107.98      126.24      5.29 o
   4  -2   2        0.00       -2.82      8.47 o
   5  -2   2        6.61       33.18     18.35 o
   6  -2   2        5.71       24.00     24.00 o
  -6  -1   2       30.07       32.47     21.18 o
  -5  -1   2       28.92       49.42     14.12 o
  -4  -1   2        5.01        5.65      7.77 o
  -3  -1   2       75.31       86.72      4.81 o
  -2  -1   2       35.52       32.27      2.68 o
  -1  -1   2      237.42      210.14      5.22 o
   0  -1   2      139.50      144.02      7.06 o
   1  -1   2     6578.01     5390.02     90.80 o
   2  -1   2      819.80      795.24     16.03 o
   3  -1   2     1098.72     1164.12     38.83 o
   4  -1   2       85.77      100.95     10.59 o
   5  -1   2      287.78      224.49     25.41 o
   6  -1   2        5.79       21.18     16.94 o
  -6   0   2        0.28       -8.47     21.18 o
  -5   0   2       42.25       67.07     12.00 o
  -4   0   2        0.88        3.53      9.88 o
  -3   0   2      145.67      154.21     27.18 o
  -2   0   2      553.82      490.54     11.16 o
  -1   0   2     1679.89     1235.45     23.50 o
   0   0   2     3191.19     1493.10     61.42 o
   1   0   2      109.49      110.75      3.72 o
   2   0   2      312.88      271.79      6.35 o
   3   0   2       57.01       52.24      7.77 o
   4   0   2       36.58       36.71     12.71 o
   5   0   2      396.39      511.82     40.24 o
   6   0   2        7.32       -0.71     24.00 o
  -6   1   2        0.35       21.18     16.94 o
  -5   1   2      156.36      256.97     24.71 o
  -4   1   2       82.94       67.77     13.41 o
  -3   1   2      241.45      223.80      6.55 o
  -2   1   2       34.60       26.89      4.24 o
  -1   1   2     4858.79     4046.80     69.62 o
   0   1   2      363.73      405.93     15.53 o
   1   1   2     6660.88     5331.39    125.66 o
   2   1   2     1535.97     1351.46     39.93 o
   3   1   2       60.63       93.19     12.00 o
   4   1   2      110.09       67.07     17.65 o
   5   1   2        6.45      -16.94     16.94 o
   6   1   2       31.43       19.06     16.24 o
  -6   2   2        2.51      -14.12     16.94 o
  -5   2   2       23.84       13.41     11.30 o
  -4   2   2      193.35      196.89      5.65 o
  -3   2   2      997.69      995.60     22.85 o
  -2   2   2      181.76      181.85      7.77 o
   0   2   2       34.74       32.52     23.30 o
   1   2   2     7855.84     6457.61    151.50 o
   2   2   2      141.14      143.42      5.29 o
   3   2   2       39.64      105.19     19.77 o
   4   2   2       28.28       32.47     16.24 o
   5   2   2       47.38       60.01     17.65 o
   6   2   2       99.66      142.60     27.53 o
  -6   3   2        1.67        7.77     23.30 o
  -5   3   2       71.97       96.72     14.12 o
  -4   3   2       23.77       20.82      7.77 o
  -3   3   2       31.56       31.04      3.99 o
  -2   3   2        7.66       17.53      7.41 o
  -1   3   2      396.13      374.86     10.65 o
   0   3   2      188.54      176.86     52.95 o
   1   3   2     1803.19     1457.46     39.18 o
   2   3   2     2228.40     2100.69     43.46 o
   3   3   2     1004.36      933.98     39.53 o
   4   3   2       57.88       68.48     17.65 o
   5   3   2       90.38       78.36     15.53 o
   6   3   2       38.79      129.90     36.00 o
  -6   4   2        1.00       26.83     19.06 o
  -5   4   2        7.09       33.18     15.53 o
  -4   4   2      133.15      152.15      9.88 o
  -3   4   2        0.00        4.59      3.49 o
  -2   4   2     5556.67     5305.28    178.96 o
  -1   4   2    44743.78    37928.32    893.56 o
   0   4   2    33329.18    34739.87    790.40 o
   1   4   2    29882.40    25276.11    827.38 o
   2   4   2       40.93       39.81      6.71 o
   3   4   2       57.95       63.02      6.35 o
   5   4   2        7.51       35.30     20.47 o
   6   4   2       60.12       57.89     19.06 o
  -5   5   2       14.32       14.67      9.53 o
  -4   5   2      203.32      195.41     13.06 o
  -3   5   2        1.75       -4.41      4.41 o
  -2   5   2      102.02      103.67      6.72 o
  -1   5   2     2758.52     2491.66     65.30 o
   0   5   2     1656.17     1788.58     51.46 o
   1   5   2    29375.69    25801.34    844.33 o
   2   5   2      149.31      139.48     10.15 o
   3   5   2       17.99       12.58      3.22 o
   4   5   2        8.32       15.53     11.30 o
   5   5   2        3.93        2.12     12.71 o
   6   5   2       16.86       19.06     17.65 o
  -5   6   2        1.12       -1.15      3.41 o
  -4   6   2     1401.24     1528.58     45.53 o
  -3   6   2      154.52      157.43      7.16 o
  -2   6   2     1372.37     1400.65    287.68 o
  -1   6   2     7945.01     7022.54    170.20 o
   0   6   2      742.03      805.55     25.94 o
   1   6   2    11406.56    10119.19    241.71 o
   2   6   2     1055.64     1121.41     53.65 o
   3   6   2       89.84       71.64      4.41 o
   4   6   2       13.81       14.12      1.41 o
   5   6   2        0.69       11.30     13.41 o
   6   6   2      170.87      230.14     35.30 o
  -5   7   2        4.24        4.24      4.24 o
  -4   7   2      657.99      680.92     21.51 o
  -3   7   2       11.53       11.44      4.70 o
  -2   7   2      160.93      184.92     33.89 o
  -1   7   2     2142.58     1963.58     52.65 o
   0   7   2      277.97      308.20     16.24 o
   1   7   2     1458.95     1200.53     39.89 o
   2   7   2      613.98      596.02     31.77 o
   3   7   2        4.95        5.65      5.29 o
   4   7   2       79.05       76.25      4.49 o
   5   7   2        6.84       33.18     19.77 o
   6   7   2        0.73        2.82     27.53 o
  -5   8   2       22.94       20.78     11.65 o
  -4   8   2        8.56       12.51      5.42 o
  -3   8   2      400.63      435.36     14.93 o
  -2   8   2     1281.94     1478.50    133.07 o
  -1   8   2      230.92      225.93     12.48 o
   0   8   2     1429.83     1477.87     45.96 o
   1   8   2     5591.43     4932.97    118.99 o
   2   8   2     1426.08     1684.47     74.13 o
   3   8   2       48.87       34.12      6.71 o
   4   8   2       69.33       77.71      4.99 o
   5   8   2        2.85       -7.06     13.41 o
   6   8   2       11.61       35.30     26.83 o
  -5   9   2       19.61       26.81      9.88 o
  -4   9   2      182.70      173.55      9.45 o
  -3   9   2       56.79       61.91      6.63 o
  -2   9   2      281.16      316.67     12.51 o
  -1   9   2       61.07       42.60     12.00 o
   0   9   2     2069.88     2491.52     67.24 o
   1   9   2     2707.64     2521.36     66.57 o
   2   9   2        4.73       55.40     31.06 o
   3   9   2       17.83        6.00     11.65 o
   4   9   2        8.73        1.98      3.72 o
   5   9   2       10.17       16.94     14.83 o
   6   9   2        0.38       10.59     26.83 o
  -5  10   2       22.23       35.12      6.94 o
  -4  10   2        0.57        6.21      7.77 o
  -3  10   2       34.69       48.70      8.22 o
  -2  10   2      566.65      744.24     88.24 o
  -1  10   2      229.40      240.26     20.47 o
   0  10   2        0.09        7.04     13.41 o
   1  10   2        9.43       11.30     22.59 o
   2  10   2      492.95      437.06     22.24 o
   3  10   2        1.48       -4.24      9.88 o
   4  10   2       78.89       83.91      6.43 o
   5  10   2       27.06       27.60      3.49 o
  -5  11   2       18.47       16.70     17.65 o
  -4  11   2       45.73       58.56     20.12 o
  -3  11   2     3485.40     3812.17     87.49 o
  -2  11   2        0.79        1.74      5.65 o
  -1  11   2      330.01      291.86     16.94 o
   0  11   2       29.61       44.79      7.94 o
   1  11   2     1157.65     1117.27     31.94 o
   2  11   2      274.43      454.20     58.95 o
   3  11   2        1.24        1.04     13.06 o
   4  11   2       80.59       92.25     12.00 o
   5  11   2        0.88        2.82      4.41 o
  -5  12   2        0.06       -8.23      8.23 o
  -4  12   2        5.22       -1.05      7.16 o
  -3  12   2      958.60     1025.65     31.60 o
  -2  12   2        6.55        7.77      7.41 o
  -1  12   2       53.67       49.73     10.97 o
   0  12   2      578.63      638.24     40.59 o
   1  12   2      132.27      128.21     12.35 o
   2  12   2      605.96      587.34     24.21 o
   3  12   2       24.65       21.95      7.73 o
   4  12   2        1.59       -3.73      8.47 o
   5  12   2        0.34       -4.70      4.70 o
  -5  13   2       10.32       47.30     15.53 o
  -4  13   2       20.78       -2.34      9.13 o
  -3  13   2        1.62        2.30      6.73 o
  -2  13   2       54.59       82.54     15.53 o
  -1  13   2       16.63       16.24     19.06 o
   0  13   2      769.87      942.88     36.67 o
   1  13   2      103.09      111.65     10.15 o
   2  13   2      270.33      304.13     19.71 o
   3  13   2       60.86       51.46      8.44 o
   4  13   2       16.30       26.97      6.49 o
   5  13   2        0.46       11.05      5.72 o
  -4  14   2        1.68        0.71      7.36 o
  -3  14   2       40.42       53.44     19.06 o
  -2  14   2       13.32       18.56      6.78 o
  -1  14   2       95.25      102.62     11.95 o
   0  14   2       44.06       37.49     15.53 o
   1  14   2       86.22      102.06     23.65 o
   2  14   2       26.00       39.58     15.53 o
   3  14   2        2.91        7.79     13.06 o
   4  14   2        5.91       -3.64     12.35 o
   5  14   2       38.92       26.75      6.40 o
  -4  15   2      185.14      180.74     14.58 o
  -3  15   2       42.50       46.88      9.72 o
  -2  15   2      311.34      347.63     24.00 o
  -1  15   2       38.58       40.25     12.16 o
   0  15   2      260.84      317.60     34.94 o
   1  15   2        3.31       16.69      7.73 o
   2  15   2       49.14       33.75      8.98 o
   3  15   2      315.92      276.30     28.59 o
   4  15   2        0.87       -1.14      7.12 o
   5  15   2       18.69       16.31     10.24 o
  -4  16   2        0.27       13.17      8.70 o
  -3  16   2        2.89        5.33      8.27 o
  -2  16   2      257.35      296.31     15.71 o
  -1  16   2       11.96       -2.30      9.13 o
   0  16   2      145.60      164.02     20.12 o
   1  16   2        5.35       16.44     10.17 o
   2  16   2       68.75       85.09     13.22 o
   3  16   2      519.24      587.59     29.05 o
   4  16   2       44.23       46.29     11.30 o
   5  16   2        1.16       -0.48      8.64 o
  -4  17   2       38.19       16.78      9.33 o
  -3  17   2        0.66        6.90     10.26 o
  -2  17   2       35.62       24.12      7.90 o
  -1  17   2       15.08       15.28      9.22 o
   0  17   2       42.05       36.71     13.72 o
   1  17   2      156.00      185.55     20.12 o
   2  17   2       16.86       33.13     10.68 o
   3  17   2      193.28      207.23     31.77 o
   4  17   2        1.40       -3.69      6.43 o
  -3  18   2        1.67       -0.37     13.77 o
  -2  18   2       21.64       16.10      6.43 o
  -1  18   2        1.62       17.21     11.97 o
   0  18   2       20.58       33.71     20.83 o
   1  18   2       21.24       29.20     14.12 o
   2  18   2        0.01       19.21     12.95 o
   3  18   2      265.69      254.97     24.71 o
   4  18   2       20.01       17.27      8.98 o
  -3  19   2        6.63        8.47      9.65 o
  -2  19   2        2.71        2.57      7.93 o
  -1  19   2       11.08       23.30     10.98 o
   0  19   2        9.70       12.63     13.37 o
   1  19   2       75.87       77.94     13.45 o
   2  19   2        0.00        8.47     10.85 o
   3  19   2        5.18       -5.08     11.65 o
   4  19   2       34.24       15.22      9.51 o
  -3  20   2       19.94       26.72     29.65 o
  -2  20   2        0.99       17.56     13.06 o
  -1  20   2       22.98       11.16     31.42 o
   0  20   2        7.48        9.80     12.72 o
   1  20   2       50.43       53.26     52.95 o
   2  20   2        2.98       27.83     12.00 o
   3  20   2        4.98       14.65     26.12 o
  -2  21   2       39.18       14.93     17.30 o
  -1  21   2        3.92        2.49     12.39 o
   0  21   2        0.02      -17.17     26.47 o
   1  21   2       43.77       49.81     21.18 o
   2  21   2       39.98       35.66     12.89 o
   3  21   2       19.02       20.99     12.22 o
  -2  22   2        3.86        0.71      8.47 o
  -1  22   2        7.71        7.26     18.35 o
   0  22   2        8.48       19.12     16.95 o
   1  22   2       14.03       23.83     20.12 o
   2  22   2       16.55        2.53     16.88 o
   3  22   2        2.85        9.53     24.36 o
  -1  23   2        8.85       12.71     26.83 o
   0  23   2       24.88        2.82     24.00 o
   1  23   2        0.00        2.98     15.76 o
   2  23   2        0.02       15.96     41.65 o
   0  24   2       11.59       36.00     22.59 o
   1  24   2        2.25      -18.35     18.35 o
  -2 -23   3        3.86       -8.47     18.35 o
  -1 -23   3       30.00       32.47     21.88 o
   0 -23   3       11.41        4.94     17.65 o
   1 -23   3        8.90       -5.65      7.77 o
  -2 -22   3        3.56        2.98     14.42 o
  -1 -22   3       13.66        3.15     31.42 o
   0 -22   3       14.75       15.19     17.22 o
   1 -22   3        1.69       -0.97     16.24 o
   2 -22   3        0.17        8.47      9.88 o
  -3 -21   3        4.86        6.05     10.34 o
  -2 -21   3       18.50       15.43     11.72 o
  -1 -21   3        2.69       -2.12     10.98 o
   0 -21   3        9.06       27.83     13.55 o
   1 -21   3       34.04       37.08      9.97 o
   2 -21   3        7.96       24.40     10.95 o
  -3 -20   3        0.55       -5.11      8.90 o
  -2 -20   3        6.24       12.24     12.35 o
  -1 -20   3        0.00       -1.66     12.15 o
   0 -20   3        0.36       19.56     17.30 o
   1 -20   3        4.33        1.65     16.24 o
   2 -20   3        1.84        7.03     22.59 o
   3 -20   3       22.20       35.13     12.89 o
  -4 -19   3        0.21        2.75      9.51 o
  -3 -19   3       45.69       53.63      9.33 o
  -2 -19   3       23.29       35.18     18.35 o
  -1 -19   3        2.92        1.07      9.22 o
   0 -19   3       32.91       49.30     13.37 o
   1 -19   3        3.55        2.28      6.80 o
   2 -19   3       67.90       76.36     17.30 o
   3 -19   3        1.15       25.29     21.18 o
  -4 -18   3        5.85       -7.34     11.72 o
  -3 -18   3        0.58       -7.99      7.99 o
  -2 -18   3        5.19        8.47     14.83 o
  -1 -18   3        0.00       -6.59      8.94 o
   0 -18   3        5.88       -8.03     23.30 o
   1 -18   3        3.68        1.68      8.12 o
   2 -18   3        1.65        0.06      7.36 o
   3 -18   3        1.00        9.94     10.15 o
  -4 -17   3        1.80       -4.54      8.47 o
  -3 -17   3       58.81       48.98      8.14 o
  -2 -17   3        0.06       25.31     10.17 o
  -1 -17   3        4.57       17.11     12.71 o
   0 -17   3       71.62       72.57     13.23 o
   1 -17   3        0.84        6.23      6.25 o
   2 -17   3       22.43       29.93     10.24 o
   3 -17   3       15.31       17.57     10.35 o
   4 -17   3       10.66        8.00      7.96 o
  -4 -16   3        0.18        0.79     10.34 o
  -3 -16   3        6.95       -2.53     10.59 o
  -2 -16   3        4.92       -0.82      9.13 o
  -1 -16   3       36.12       22.49      8.94 o
   0 -16   3       61.55       74.81     13.72 o
   1 -16   3       72.18       83.62     13.77 o
   2 -16   3       24.79       13.91     18.00 o
   3 -16   3       54.58       53.97     12.71 o
   4 -16   3        1.25       11.69     14.47 o
  -5 -15   3        3.25       11.53     14.12 o
  -4 -15   3        0.92       -3.68      6.63 o
  -3 -15   3       19.93       20.37      5.87 o
  -2 -15   3       36.73       41.04     10.31 o
  -1 -15   3        8.42        4.24     13.41 o
   0 -15   3       58.24       66.97     10.72 o
   1 -15   3        0.07        2.31      8.47 o
   2 -15   3        1.28       -2.91      6.47 o
   3 -15   3        7.43       -4.80      6.63 o
   4 -15   3        0.59        9.77      7.64 o
  -5 -14   3       14.95       17.02      7.77 o
  -4 -14   3        0.02        0.42      7.05 o
  -3 -14   3        0.73       13.65      6.08 o
  -2 -14   3       61.67       47.42      9.83 o
  -1 -14   3       12.44       13.41     13.06 o
   0 -14   3      538.66      649.90     26.42 o
   1 -14   3        2.16        2.59      5.05 o
   2 -14   3       37.79       61.48     10.59 o
   3 -14   3        0.07       14.23     18.00 o
   4 -14   3        1.84       -6.43      6.43 o
  -5 -13   3        3.64        6.38      6.80 o
  -4 -13   3        0.03       -6.00      7.99 o
  -3 -13   3        2.36       -1.09      4.92 o
  -2 -13   3       80.58       94.54     10.68 o
  -1 -13   3      315.16      317.99     16.47 o
   0 -13   3      403.81      517.98     24.18 o
   1 -13   3      171.04      197.67     10.45 o
   2 -13   3       41.95       38.53      7.58 o
   3 -13   3        1.75       11.41      5.93 o
   4 -13   3        3.61        1.73     14.12 o
   5 -13   3        7.83       -4.06      9.41 o
  -5 -12   3        5.42        2.70     13.06 o
  -4 -12   3       90.12       76.31     13.41 o
  -3 -12   3        1.81        0.00      5.49 o
  -2 -12   3       69.31       58.35      6.40 o
  -1 -12   3       12.02       22.78      7.69 o
   0 -12   3       78.42      118.45     13.22 o
   1 -12   3       39.05       41.88     12.71 o
   2 -12   3       96.78      113.78     14.83 o
   3 -12   3        0.20       15.00     14.12 o
   4 -12   3        0.62        0.79     10.24 o
   5 -12   3       53.51       48.98     18.35 o
  -5 -11   3        0.69       -0.15      4.57 o
  -4 -11   3       18.44        8.92      4.90 o
  -3 -11   3        3.87        2.67     12.00 o
  -2 -11   3       53.45       52.39     12.71 o
  -1 -11   3      256.95      229.70     12.48 o
   0 -11   3     1000.68     1249.26     37.19 o
   1 -11   3      855.56      948.53     26.50 o
   2 -11   3      177.02      173.47      9.53 o
   3 -11   3       24.95       24.68      6.52 o
   4 -11   3       26.80        4.92     17.30 o
   5 -11   3        2.87       -5.62      8.36 o
  -5 -10   3       26.69       26.12      4.57 o
  -4 -10   3       57.53       45.09      6.11 o
  -3 -10   3       13.29       22.05      6.26 o
  -2 -10   3       17.52       12.57      5.87 o
  -1 -10   3      153.54      139.79     11.48 o
   0 -10   3        7.10       -1.76      6.49 o
   1 -10   3        7.29        5.54      4.35 o
   2 -10   3      314.86      332.85     12.55 o
   3 -10   3        6.24        8.47      5.99 o
   4 -10   3       10.38        7.40      5.72 o
   5 -10   3       35.78       27.83      6.78 o
  -5  -9   3       16.75        9.53      3.49 o
  -4  -9   3       31.27       17.92      5.22 o
  -3  -9   3       13.43       14.86      4.72 o
  -2  -9   3      184.71      200.45     10.04 o
  -1  -9   3      422.97      352.08     14.42 o
   0  -9   3       14.49       14.45      7.29 o
   1  -9   3     1536.63     1668.80     39.48 o
   2  -9   3       24.60       22.08      5.42 o
   3  -9   3       15.50       12.41      4.72 o
   4  -9   3        4.61        7.46      9.53 o
   5  -9   3        3.07       -4.99      4.99 o
  -6  -8   3       45.40       76.95     21.18 o
  -5  -8   3       53.17       49.11      8.47 o
  -4  -8   3       57.25       56.56      5.42 o
  -3  -8   3       10.06        4.59      5.49 o
  -2  -8   3      144.59      158.10      8.47 o
  -1  -8   3      807.90      802.71     25.73 o
   0  -8   3       66.24       73.59      9.88 o
   1  -8   3     3956.75     3826.44     77.69 o
   2  -8   3       40.33       46.91      5.62 o
   3  -8   3        0.54       -3.83      4.81 o
   4  -8   3        1.53       -1.76      8.82 o
   5  -8   3        1.64       -1.41      3.99 o
  -6  -7   3        8.60       -0.71     16.24 o
  -5  -7   3        0.42        9.18     12.71 o
  -4  -7   3      178.34      191.98      9.53 o
  -3  -7   3       70.61       78.34      5.87 o
  -2  -7   3      792.77      818.58     21.36 o
  -1  -7   3     1280.39     1093.83     33.19 o
   0  -7   3      286.58      240.74     12.00 o
   1  -7   3     5057.57     4897.23     95.44 o
   2  -7   3      456.81      546.26     82.60 o
   3  -7   3       27.01       19.41      4.92 o
   4  -7   3       31.18       25.41      4.41 o
   5  -7   3       36.21       37.61      9.88 o
  -6  -6   3       16.57      -14.12     21.88 o
  -5  -6   3       10.49        8.47     19.06 o
  -4  -6   3       46.52       47.30      4.05 o
  -3  -6   3      181.51      161.87      9.88 o
  -2  -6   3      729.28      697.22     20.10 o
  -1  -6   3        0.06        0.40      4.24 o
   0  -6   3       62.30       76.85      7.29 o
   1  -6   3      161.58      118.73      8.12 o
   2  -6   3     1477.95     1513.28     30.55 o
   3  -6   3      513.14      520.84     13.72 o
   4  -6   3        9.33        0.80      6.71 o
   5  -6   3        2.55       -2.47      2.50 o
  -6  -5   3        3.58       12.71     24.00 o
  -5  -5   3       55.39       60.71     14.83 o
  -4  -5   3       87.54       85.35      4.69 o
  -3  -5   3      190.81      166.55      7.12 o
  -2  -5   3       58.71       66.36      4.70 o
  -1  -5   3     1113.21     1024.97     24.59 o
   0  -5   3      124.78      114.10      7.49 o
   1  -5   3     1534.17     1444.34     31.72 o
   2  -5   3     3662.93     3702.31    173.67 o
   3  -5   3       27.78       33.47      4.59 o
   4  -5   3       81.86       79.92      4.92 o
   5  -5   3        7.17        2.82     10.59 o
   6  -5   3        0.00       -7.06     15.53 o
  -6  -4   3        0.75      -21.88     21.88 o
  -5  -4   3        9.89        2.82     12.71 o
  -4  -4   3      103.89      110.49      7.06 o
  -3  -4   3     2409.91     2561.81     48.74 o
  -2  -4   3       18.50       28.13     10.59 o
  -1  -4   3      236.25      213.50     20.83 o
   0  -4   3    16572.97    17903.23    429.18 o
   1  -4   3      262.66      253.13      6.99 o
   2  -4   3      225.07      219.83      7.77 o
   3  -4   3       55.66       51.10      3.90 o
   4  -4   3        0.02        2.12      2.50 o
   5  -4   3        0.00       -3.53     11.30 o
   6  -4   3       54.70       41.65     26.12 o
  -6  -3   3        0.12       -2.82     14.12 o
  -5  -3   3      179.85      242.85     28.24 o
  -4  -3   3       12.57       24.00     11.30 o
  -3  -3   3      100.40       95.78     10.24 o
  -2  -3   3       45.73       48.71      3.90 o
  -1  -3   3      705.34      588.93     12.81 o
   0  -3   3      416.16      515.82     17.28 o
   1  -3   3      124.36       84.36      3.49 o
   2  -3   3     6134.05     5881.73    124.60 o
   3  -3   3      251.91      275.26      7.57 o
   4  -3   3        1.44        4.59      3.53 o
   5  -3   3        3.53       -2.12     18.35 o
   6  -3   3        1.72       -7.06     16.94 o
  -6  -2   3        1.73       18.35     16.94 o
  -5  -2   3        3.65        7.77     10.59 o
  -4  -2   3       25.14       19.77     10.59 o
  -3  -2   3      967.61      993.54     20.86 o
  -2  -2   3     1973.61     2081.45     52.91 o
  -1  -2   3      301.95      300.16      7.96 o
   0  -2   3       16.03       20.73      9.88 o
   1  -2   3     1708.21     1521.62     29.40 o
   2  -2   3       12.41        9.18      2.71 o
   3  -2   3       77.71       84.17      6.00 o
   4  -2   3        0.63       -2.82      7.06 o
   5  -2   3       12.57       27.53     16.94 o
   6  -2   3      119.79      156.02     31.06 o
  -6  -1   3       13.49       36.00     17.65 o
  -5  -1   3       39.48       48.71     15.53 o
  -4  -1   3       56.50       48.71      9.88 o
  -3  -1   3       73.93       66.60      3.88 o
  -2  -1   3       89.47       87.53      3.85 o
  -1  -1   3     1136.13      964.83     18.67 o
   0  -1   3      276.97      199.26    145.43 o
   1  -1   3     1209.11     1111.48     21.21 o
   2  -1   3     2575.63     2626.15     47.66 o
   3  -1   3        8.45       14.83      1.41 o
   4  -1   3       82.58       86.13     16.94 o
   5  -1   3       40.49       54.36     15.53 o
   6  -1   3        9.67       19.77     17.65 o
  -6   0   3        5.31       43.06     25.41 o
  -5   0   3        2.76        1.41      9.88 o
  -4   0   3      367.19      414.40     19.77 o
  -3   0   3     1893.05     1954.71     41.30 o
  -2   0   3      974.96      950.80     19.86 o
  -1   0   3     2753.26     2234.03     40.59 o
   0   0   3     2617.65        0.71      2.82 o
   1   0   3      110.29      116.13      4.49 o
   2   0   3        9.47        9.88      2.82 o
   3   0   3        0.50        2.12      9.18 o
   5   0   3      138.05      156.72     21.18 o
   6   0   3      103.84      146.13     31.06 o
  -6   1   3       10.96       10.59     15.53 o
  -5   1   3       14.46       33.18     12.00 o
  -4   1   3       36.62       36.57      9.53 o
  -3   1   3       53.11       50.81     11.30 o
  -2   1   3       24.13       20.22      6.00 o
  -1   1   3      917.40      891.05     17.95 o
   0   1   3     4739.03      714.96   2533.68 o
   1   1   3     5458.01     4295.05    105.89 o
   2   1   3      825.80      673.14     15.80 o
   3   1   3      224.92      352.98     34.59 o
   4   1   3        1.25        2.82     10.59 o
   6   1   3       60.71       71.30     19.77 o
  -6   2   3        2.54        4.94     16.94 o
  -5   2   3       12.43       14.12     12.71 o
  -4   2   3      592.51      610.85     18.00 o
  -3   2   3      245.00      268.73     12.35 o
  -2   2   3        1.09       -1.31      4.24 o
  -1   2   3       44.52       39.91      6.08 o
   0   2   3      527.26      363.17    292.97 o
   1   2   3     1204.27     1112.72     31.94 o
   2   2   3       65.42       57.28      5.29 o
   3   2   3      633.34      777.26     45.89 o
   4   2   3       13.25        0.71     10.59 o
   5   2   3       10.28       14.83     14.83 o
   6   2   3      187.72      238.61     30.36 o
  -6   3   3        0.55       20.47     26.12 o
  -5   3   3        1.60        4.94      9.18 o
  -4   3   3      225.10      221.33      7.74 o
  -3   3   3        3.27        5.00      3.22 o
  -2   3   3      383.28      336.95      9.22 o
  -1   3   3     5268.66     4445.42    153.90 o
   0   3   3       49.72       66.36      4.72 o
   1   3   3    14588.41    12777.83    422.16 o
   2   3   3      155.27      192.10     15.18 o
   3   3   3      285.47      288.74     20.47 o
   4   3   3       47.76       44.48     12.00 o
   5   3   3        5.79      -12.00     12.00 o
   6   3   3        1.32       40.24     22.59 o
  -6   4   3        3.40       16.94     16.24 o
  -5   4   3       76.45       76.95     13.41 o
  -4   4   3      457.69      493.31     13.77 o
  -3   4   3       27.16       32.92      3.99 o
  -2   4   3       54.57      111.16     12.36 o
  -1   4   3     2244.04     2064.68     57.09 o
   0   4   3    14541.53    14940.24    349.18 o
   1   4   3    11371.30     9754.92    234.75 o
   2   4   3       33.23       33.26      9.18 o
   3   4   3       61.49       65.85      5.29 o
   4   4   3       28.80       31.77     12.00 o
   5   4   3       89.24       87.54     23.30 o
   6   4   3       36.68       96.01     26.83 o
  -5   5   3       40.39       40.06      3.37 o
  -4   5   3      466.17      527.72     15.17 o
  -3   5   3        0.25        6.98      9.88 o
  -2   5   3     1773.85     1831.92     49.87 o
  -1   5   3     5782.35     5152.30    130.18 o
   0   5   3     5881.74     6395.32    160.74 o
   1   5   3     9056.68     7484.99    180.44 o
   2   5   3       78.41      492.64     67.07 o
   3   5   3      249.83      227.38      7.77 o
   4   5   3        8.98        5.65     14.83 o
   5   5   3        0.33        9.88     45.89 o
   6   5   3        5.93       21.18     17.65 o
  -5   6   3       14.59       17.65      4.24 o
  -4   6   3      494.96      525.74     17.89 o
  -3   6   3       58.55       67.28      7.41 o
  -2   6   3     2288.21     2186.50     51.51 o
  -1   6   3       33.49       13.28      9.18 o
   0   6   3       35.55       34.72      6.71 o
   1   6   3     1078.82      972.87     28.70 o
   2   6   3      187.55      198.23     13.77 o
   3   6   3       25.74       18.83      4.59 o
   4   6   3       51.65       48.71      2.12 o
   5   6   3       24.25       49.42     20.47 o
   6   6   3        2.81        4.24     26.83 o
  -5   7   3       56.09       52.24      4.94 o
  -4   7   3      363.12      382.62     15.53 o
  -3   7   3      217.22      238.75     10.83 o
  -2   7   3     1174.68     1202.54     50.48 o
  -1   7   3      402.71      348.65     14.45 o
   0   7   3       63.25       55.43      8.64 o
   1   7   3     1558.77     1502.60     44.01 o
   2   7   3     4272.63     4176.78    107.77 o
   3   7   3      309.68      295.17      9.95 o
   4   7   3      130.68      121.26     12.35 o
   5   7   3       12.42        5.65     17.65 o
   6   7   3       16.74        1.41     28.94 o
  -5   8   3       32.08       34.61      8.12 o
  -4   8   3      551.88      615.62     19.15 o
  -3   8   3      363.06      387.68     15.53 o
  -2   8   3     2608.20     2535.11     58.48 o
  -1   8   3     1215.84     1122.58     32.13 o
   0   8   3       48.58       62.51      9.22 o
   1   8   3      167.02      138.01      8.47 o
   2   8   3      731.91      759.84     22.95 o
   3   8   3        1.48       -2.57     10.24 o
   4   8   3        5.88       12.01      7.77 o
   5   8   3        2.29        1.41     12.71 o
   6   8   3        0.00       26.83     27.53 o
  -5   9   3       11.87       17.74      5.72 o
  -4   9   3      193.24      215.22     11.19 o
  -3   9   3       42.16       52.23     12.71 o
  -2   9   3      150.18      150.32     10.57 o
  -1   9   3      195.72      186.88     14.12 o
   0   9   3       12.41       16.81      7.80 o
   1   9   3      682.49      653.28     22.21 o
   2   9   3     3812.19     3657.62     95.59 o
   3   9   3       50.27       42.63      7.41 o
   4   9   3       42.40       28.68      4.99 o
   5   9   3        0.01      -12.00     12.00 o
   6   9   3       29.62       44.48     30.36 o
  -5  10   3       12.79       20.94      6.62 o
  -4  10   3        0.01       -2.59      6.40 o
  -3  10   3      200.75      255.55     22.24 o
  -2  10   3     1623.09     1619.90     51.89 o
  -1  10   3       34.48       30.08      8.94 o
   0  10   3      190.62      206.39     17.65 o
   1  10   3     1543.43     1371.92     39.16 o
   2  10   3      313.73      280.61     25.06 o
   3  10   3       27.45       24.05      6.73 o
   4  10   3      107.32      120.81      7.94 o
   5  10   3        2.27        6.25      3.22 o
  -5  11   3        0.16        2.49      7.77 o
  -4  11   3        2.10        7.68      7.80 o
  -3  11   3        9.07       10.21      7.90 o
  -2  11   3       80.79       72.24      9.33 o
  -1  11   3       11.25       -0.58     13.77 o
   0  11   3        8.23        8.34      6.73 o
   1  11   3       15.83        2.15      8.82 o
   2  11   3     2521.32     2511.81     67.87 o
   3  11   3      116.92      120.72      9.72 o
   4  11   3        3.22        2.82      5.08 o
   5  11   3       23.98       26.66      9.18 o
  -5  12   3       10.84       -6.74      8.23 o
  -4  12   3       20.08       13.98      7.90 o
  -3  12   3     1606.67     1663.94     45.71 o
  -2  12   3      150.21      175.23     17.65 o
  -1  12   3      190.72      181.49     19.06 o
   0  12   3      114.62      132.05     11.86 o
   1  12   3      117.99      101.92      9.88 o
   2  12   3      114.39      120.92     22.94 o
   3  12   3      252.84      220.41     12.72 o
   4  12   3       30.06       30.27      6.11 o
   5  12   3        8.78       -0.59      4.72 o
  -4  13   3        0.30        6.56     11.30 o
  -3  13   3        2.96       -7.26      7.26 o
  -2  13   3       47.08       43.77      8.90 o
  -1  13   3        0.00        4.13      6.73 o
   0  13   3      390.35      524.49     27.18 o
   1  13   3       59.40       55.34     10.01 o
   2  13   3      257.38      244.70     13.40 o
   3  13   3      131.00      132.16     11.16 o
   4  13   3        6.47        7.65      5.93 o
   5  13   3       21.29       12.12      9.88 o
  -4  14   3        3.19       -4.73      6.73 o
  -3  14   3       11.67       21.27      7.44 o
  -2  14   3      836.92      863.29     27.16 o
  -1  14   3        1.44        4.09      9.65 o
   0  14   3       22.79       44.01     10.15 o
   1  14   3       32.57       32.72      9.14 o
   2  14   3      313.39      346.19     18.35 o
   3  14   3      500.70      527.88     64.24 o
   4  14   3        2.80        7.52      9.88 o
   5  14   3       12.59        7.84      7.06 o
  -4  15   3        9.50        4.15      9.65 o
  -3  15   3        4.97        0.78      8.14 o
  -2  15   3      200.55      218.11     16.59 o
  -1  15   3       13.75       32.40     11.95 o
   0  15   3      334.48      433.37     21.68 o
   1  15   3       14.84       20.67      9.50 o
   2  15   3       47.16       62.61     12.22 o
   3  15   3        1.90       -5.82      9.95 o
   4  15   3        5.76        0.94      7.44 o
   5  15   3        5.13       -2.71      6.22 o
  -4  16   3      138.90      137.02     14.42 o
  -3  16   3      216.43      185.75     13.99 o
  -2  16   3      399.13      469.59     20.42 o
  -1  16   3        0.00       25.33     10.34 o
   0  16   3      172.37      191.74     16.94 o
   1  16   3      144.18      119.10     12.22 o
   2  16   3        6.75       26.56     16.94 o
   3  16   3        6.45       13.29      9.27 o
   4  16   3        0.76        6.53      7.80 o
   5  16   3        8.35        7.99     12.35 o
  -4  17   3       18.30       20.32      8.82 o
  -3  17   3        2.89       -9.33      9.33 o
  -2  17   3      421.62      457.75     29.30 o
  -1  17   3       79.49       93.07     12.22 o
   0  17   3        6.07       19.48     16.24 o
   1  17   3       51.50       45.40     10.45 o
   2  17   3        0.00        7.91     25.77 o
   3  17   3        0.42      100.18     50.83 o
   4  17   3       36.61       23.42      8.44 o
  -3  18   3       40.76       52.74     10.31 o
  -2  18   3      111.30       97.87      9.72 o
  -1  18   3        9.68       18.65     12.27 o
   0  18   3       64.77       96.82     40.24 o
   1  18   3       12.91       18.01     11.30 o
   2  18   3        0.01      -15.88     15.88 o
   3  18   3        5.97       -1.67     10.31 o
   4  18   3       41.31       39.10      9.14 o
  -3  19   3        0.36       32.09     39.18 o
  -2  19   3      109.46       79.64     12.00 o
  -1  19   3       99.32      107.09     15.22 o
   0  19   3        5.00        7.77     16.59 o
   1  19   3        9.76        6.34      9.50 o
   2  19   3        0.03       12.88     10.45 o
   3  19   3        5.81       22.29     11.53 o
   4  19   3        0.61       -0.36      9.27 o
  -3  20   3        1.11       -3.37     20.83 o
  -2  20   3       18.47       20.11     10.16 o
  -1  20   3      145.00      155.74     17.67 o
   0  20   3        1.22      -10.22     10.22 o
   1  20   3       16.58       -1.83     13.41 o
   2  20   3       83.64       76.68     22.24 o
   3  20   3       26.36       49.43     20.12 o
  -2  21   3        0.22        1.88      7.58 o
  -1  21   3      161.52      128.73     20.60 o
   0  21   3        2.58       -2.76     28.24 o
   1  21   3        0.85       -0.15     10.15 o
   2  21   3        4.55       -3.55     10.65 o
   3  21   3        2.57       19.14     13.23 o
  -2  22   3        7.76        8.47      9.88 o
  -1  22   3      112.42       68.93     16.72 o
   0  22   3        0.20        0.40     33.53 o
   1  22   3        3.48       -9.50     13.15 o
   2  22   3        6.51       17.48     24.36 o
   3  22   3        2.82       35.90     27.89 o
  -1  23   3       68.50       43.06     24.00 o
   0  23   3       15.91      -13.41     17.65 o
   1  23   3       25.75       30.49     15.45 o
   2  23   3        4.36       23.92     16.45 o
   0  24   3        9.30        1.41     19.06 o
   1  24   3        2.26        3.53     21.18 o
  -2 -23   4        0.00        2.89     11.00 o
  -1 -23   4        6.38      -26.12     26.12 o
   0 -23   4       19.65       10.59     25.41 o
   1 -23   4        6.85        9.88     11.30 o
  -2 -22   4        7.93       -8.33     17.28 o
  -1 -22   4       38.81       56.07     27.53 o
   0 -22   4        6.73        3.18     11.48 o
   1 -22   4        1.11        5.25      6.80 o
  -3 -21   4        4.69       -3.85      9.53 o
  -2 -21   4        3.87       -0.54     16.24 o
  -1 -21   4       45.94       58.76     15.40 o
   0 -21   4      124.60      131.83     19.68 o
   1 -21   4       54.82       66.12     11.48 o
   2 -21   4        4.26        3.03     10.26 o
  -3 -20   4       78.67       64.03     30.36 o
  -2 -20   4       67.41       60.87     13.17 o
  -1 -20   4       48.84       23.77     16.45 o
   0 -20   4        9.43       18.80     24.36 o
   1 -20   4        2.03        3.43      8.47 o
   2 -20   4       80.48       65.89     10.04 o
   3 -20   4        9.70       16.35     12.35 o
  -4 -19   4        1.27       28.84     11.86 o
  -3 -19   4       62.54       70.97     10.60 o
  -2 -19   4        0.03      -10.57     10.57 o
  -1 -19   4       32.61       34.91     13.23 o
   0 -19   4       50.17       49.79     12.04 o
   1 -19   4        1.09       12.75     22.59 o
   2 -19   4       21.44       16.44     11.65 o
   3 -19   4        0.18       13.59      9.08 o
  -4 -18   4        4.70       11.01      8.64 o
  -3 -18   4        1.54       -7.04      7.64 o
  -2 -18   4       12.41       21.73     11.19 o
  -1 -18   4        0.01      -12.36     12.36 o
   0 -18   4       93.84       91.09     27.89 o
   1 -18   4       20.42       24.55     10.94 o
   2 -18   4        1.02       -6.71      6.71 o
   3 -18   4        1.79       20.31     15.88 o
  -4 -17   4        0.01        8.03     20.12 o
  -3 -17   4       20.85       20.41      7.99 o
  -2 -17   4       23.32       39.64     11.35 o
  -1 -17   4        0.40        1.69      9.40 o
   0 -17   4      138.42      164.36     49.42 o
   1 -17   4        1.61        4.06      5.36 o
   2 -17   4       11.19       16.22      9.18 o
   3 -17   4       42.66       49.86      9.97 o
   4 -17   4        0.72       -3.35      7.80 o
  -4 -16   4       24.11       33.71     14.12 o
  -3 -16   4      139.37      128.29     10.45 o
  -2 -16   4       25.19       58.83     12.72 o
  -1 -16   4       17.52       13.31     16.59 o
   0 -16   4      108.96      117.88     14.06 o
   1 -16   4       21.53       12.47      5.68 o
   2 -16   4      178.43      158.11     11.53 o
   3 -16   4        5.38        3.36     14.12 o
   4 -16   4        0.92       12.36     18.71 o
  -5 -15   4       33.45       26.36      8.82 o
  -4 -15   4       14.14        4.81     18.71 o
  -3 -15   4       42.11       61.03     28.94 o
  -2 -15   4        1.83       -3.13     12.00 o
  -1 -15   4       52.30       46.96     10.17 o
   0 -15   4      232.61      291.04     20.47 o
   1 -15   4        4.79        8.91      5.29 o
   2 -15   4        8.82        0.47      6.95 o
   3 -15   4        1.94        2.42      7.29 o
   4 -15   4       13.37       -4.61      7.77 o
  -5 -14   4        4.72       10.51      8.10 o
  -4 -14   4       73.40       60.59     10.59 o
  -3 -14   4       10.75       11.54      5.60 o
  -2 -14   4        0.95        6.62      5.45 o
  -1 -14   4        4.26        2.16      7.63 o
   0 -14   4       37.08       51.49     10.17 o
   1 -14   4        0.04        3.29      4.42 o
   2 -14   4       88.07       88.15      8.82 o
   3 -14   4       33.32       26.43     15.53 o
   4 -14   4        0.12       21.30      7.90 o
  -5 -13   4       12.60        8.65      6.35 o
  -4 -13   4       35.74       25.59      9.88 o
  -3 -13   4       31.61       35.03      8.31 o
  -2 -13   4       56.30       69.59     13.06 o
  -1 -13   4        0.30        7.55      9.72 o
   0 -13   4        0.47        1.01     10.45 o
   1 -13   4       34.68       29.05      6.37 o
   2 -13   4        2.18       10.34      7.01 o
   3 -13   4       11.32       15.28      5.88 o
   4 -13   4       14.26        2.82     14.83 o
   5 -13   4        0.49       -5.86     10.31 o
  -5 -12   4       85.19       68.30      8.82 o
  -4 -12   4        0.04       -7.77      9.18 o
  -3 -12   4       34.36       33.37      7.77 o
  -2 -12   4       11.55        7.26      5.08 o
  -1 -12   4        7.98       -0.31      7.57 o
   0 -12   4        7.50       -1.07      7.69 o
   1 -12   4      316.18      344.05     13.32 o
   2 -12   4        6.27        4.07      6.11 o
   3 -12   4       11.51       21.27      7.29 o
   4 -12   4        4.17        5.65      5.99 o
   5 -12   4        2.42        3.90     22.24 o
  -5 -11   4        1.61       -0.71      7.41 o
  -4 -11   4       47.83       45.15      9.53 o
  -3 -11   4       13.18       15.68     13.41 o
  -2 -11   4       22.50       29.54      7.77 o
  -1 -11   4        4.48        7.60      7.29 o
   0 -11   4        3.01        5.55      6.94 o
   1 -11   4      252.57      265.65     15.88 o
   2 -11   4       82.33       88.95      7.12 o
   3 -11   4        0.21        8.79      5.42 o
   4 -11   4       14.10       17.86      9.18 o
   5 -11   4        1.03      -10.02     56.12 o
  -5 -10   4        5.06        4.78      4.22 o
  -4 -10   4      117.00      123.01      7.80 o
  -3 -10   4        0.42       -4.72      4.72 o
  -2 -10   4       10.48        4.89      5.99 o
  -1 -10   4       45.30       31.34      7.05 o
   0 -10   4      101.62      126.75     10.72 o
   1 -10   4       62.77       60.11      5.99 o
   2 -10   4      402.84      427.57     13.70 o
   3 -10   4        0.27        4.59      6.26 o
   4 -10   4        4.02       17.07      4.72 o
   5 -10   4        8.08        9.97      6.71 o
  -5  -9   4        9.78       15.54      6.00 o
  -4  -9   4       34.07       34.08      5.72 o
  -3  -9   4       44.43       41.95      5.34 o
  -2  -9   4        5.09        5.89      4.92 o
  -1  -9   4      157.60      158.29     20.47 o
   0  -9   4        0.06        0.33      6.71 o
   1  -9   4       11.52       16.51      8.47 o
   2  -9   4        0.02       -4.98      4.98 o
   3  -9   4        0.15        0.55      7.41 o
   4  -9   4       95.64       84.81      6.99 o
   5  -9   4       15.97        6.35      5.72 o
  -5  -8   4        0.02       -2.59     14.12 o
  -4  -8   4      196.83      194.75      8.82 o
  -3  -8   4       11.68       12.64      4.94 o
  -2  -8   4       48.70       60.65      7.06 o
  -1  -8   4        4.92       -1.18      9.88 o
   0  -8   4       21.87       20.19     14.12 o
   1  -8   4      596.65      602.97     18.25 o
   2  -8   4      267.29      276.54     10.68 o
   3  -8   4       69.02       78.37      5.99 o
   4  -8   4      116.95      118.96      8.82 o
   5  -8   4        0.99        6.23      4.22 o
  -6  -7   4        0.15       21.88     24.71 o
  -5  -7   4        9.50       18.03      4.59 o
  -4  -7   4       94.23       91.47      5.93 o
  -3  -7   4        3.24        4.20      8.12 o
  -2  -7   4       40.54       29.28      6.73 o
  -1  -7   4       88.15       90.82      5.22 o
   0  -7   4      211.04      224.43     12.72 o
   1  -7   4      788.17      786.99     18.15 o
   2  -7   4      628.17      677.86     33.18 o
   3  -7   4        4.32        3.95      5.65 o
   4  -7   4        1.20       -4.41      4.41 o
   5  -7   4        0.85        3.33      3.88 o
  -6  -6   4       37.51        7.77     24.71 o
  -5  -6   4        1.35       18.35     12.71 o
  -4  -6   4       55.35       52.47      5.65 o
  -3  -6   4      433.43      440.44     12.86 o
  -2  -6   4      127.57      116.77      6.08 o
  -1  -6   4      555.78      573.80     16.56 o
   0  -6   4      290.14      278.40     13.17 o
   1  -6   4      287.08      257.34      9.26 o
   2  -6   4      287.70      342.64     29.65 o
   3  -6   4      211.63      196.97      7.12 o
   4  -6   4      205.14      212.34      8.13 o
   5  -6   4       42.00       42.08      4.24 o
  -6  -5   4        8.81      -21.88     21.88 o
  -5  -5   4       12.77       15.53     14.12 o
  -4  -5   4       18.95       15.92      3.39 o
  -3  -5   4        3.37        1.27      3.52 o
  -2  -5   4      369.57      330.21      9.18 o
  -1  -5   4      176.29      165.21     13.06 o
   0  -5   4      201.21      215.06     11.48 o
   1  -5   4       63.10       80.22     14.12 o
   2  -5   4        5.49        6.35      3.49 o
   3  -5   4      589.84      584.85     19.41 o
   4  -5   4        0.07        8.12      3.49 o
   5  -5   4        1.16       -9.18      9.18 o
   6  -5   4        1.81        0.71     25.41 o
  -6  -4   4       20.94       33.18     17.65 o
  -5  -4   4       29.21       44.48     17.65 o
  -4  -4   4       24.58       27.97      7.06 o
  -3  -4   4     1790.22     1929.58     49.77 o
  -2  -4   4      274.31      301.51      8.62 o
  -1  -4   4      405.98      402.54      9.05 o
   0  -4   4      445.45      536.64     17.89 o
   1  -4   4      242.67      221.04      6.11 o
   2  -4   4      375.84      384.31      8.47 o
   3  -4   4       53.92       47.36      4.22 o
   4  -4   4        0.72       -4.59      4.59 o
   5  -4   4       84.74       71.30     21.88 o
   6  -4   4       40.00       38.83     19.77 o
  -6  -3   4       18.59       -5.65     16.94 o
  -5  -3   4      244.20      261.20     18.35 o
  -4  -3   4        5.72        3.83      3.18 o
  -3  -3   4      504.02      536.36     13.32 o
  -2  -3   4       17.65       19.72      3.88 o
  -1  -3   4      192.92      214.57      6.63 o
   0  -3   4     9795.33    10461.13    264.38 o
   1  -3   4      475.32      435.13      8.98 o
   2  -3   4     3699.61     3794.94     84.01 o
   3  -3   4        9.85       12.00      3.49 o
   4  -3   4        2.09        2.82      2.00 o
   5  -3   4        1.44       -3.53     20.47 o
   6  -3   4        0.00      -14.83     14.83 o
  -6  -2   4        0.00       -4.94     15.53 o
  -5  -2   4       10.64       26.12     14.12 o
  -4  -2   4       16.23       16.04      7.41 o
  -3  -2   4      215.51      219.61     16.24 o
  -2  -2   4     2719.26     2540.18     61.07 o
  -1  -2   4       27.24       23.82      2.82 o
   0  -2   4      403.00      456.98     26.47 o
   1  -2   4        0.22        2.82      2.50 o
   2  -2   4     1428.87     1359.57     26.60 o
   3  -2   4      181.72      201.03      8.82 o
   4  -2   4        0.42       10.59     14.83 o
   5  -2   4       23.08       10.59     18.35 o
   6  -2   4       89.12      147.55     24.71 o
  -6  -1   4        5.40       -9.88     37.42 o
  -5  -1   4      111.90      127.78     15.53 o
  -4  -1   4       12.25       15.71      4.94 o
  -3  -1   4       12.00       15.68      6.00 o
  -2  -1   4     1705.01     1667.72     31.70 o
  -1  -1   4     3335.89     2902.33     52.08 o
   0  -1   4      442.53      417.09     15.53 o
   1  -1   4     2582.51     2157.01     51.53 o
   2  -1   4     3431.20     3315.99     67.19 o
   3  -1   4       37.83       32.56      3.18 o
   4  -1   4        0.62       24.71     15.53 o
   5  -1   4       15.67       20.47     13.41 o
   6  -1   4        0.81        4.24     19.06 o
  -6   0   4        2.52        3.53     16.24 o
  -5   0   4       50.10       43.77     14.83 o
  -4   0   4      120.44      125.66      4.53 o
  -3   0   4      919.65      921.98     20.80 o
  -2   0   4      516.69      426.23     10.35 o
  -1   0   4     1675.82     1355.68     38.83 o
   0   0   4     1695.81     1485.33     55.06 o
   1   0   4       11.96       20.08      9.18 o
   2   0   4       75.94       78.67      3.72 o
   3   0   4      252.24      265.44      7.06 o
   4   0   4        6.61        1.41      9.88 o
   5   0   4       77.82      110.13     19.77 o
   6   0   4       16.26       36.71     20.47 o
  -6   1   4        3.64      -12.00     16.94 o
  -5   1   4       19.08       14.83     12.71 o
  -4   1   4        4.46        4.20      2.73 o
  -3   1   4        1.37        0.83      2.76 o
  -2   1   4      174.84      173.75      5.74 o
  -1   1   4       11.60        0.71      2.82 o
   0   1   4     6146.94     5757.09    143.31 o
   1   1   4     6021.57     5038.42    122.13 o
   2   1   4        0.08        1.10      7.06 o
   3   1   4        7.75        3.53      9.18 o
   4   1   4        8.09        2.82     11.30 o
   5   1   4        5.24       12.00     12.71 o
   6   1   4        0.04        4.24     17.65 o
  -6   2   4        1.77        5.65     24.71 o
  -5   2   4        1.27        0.00     10.59 o
  -4   2   4      647.78      652.11     27.53 o
  -3   2   4        0.00        0.41      3.85 o
  -2   2   4       21.73       11.05      4.59 o
  -1   2   4      954.92      809.30     21.49 o
   0   2   4     1491.35     1503.15     42.42 o
   1   2   4       72.30       61.26      3.90 o
   2   2   4       13.88       22.21     12.00 o
   3   2   4     1906.18     1981.59     68.48 o
   4   2   4       61.27       88.95     14.12 o
   5   2   4       68.91       82.60     26.12 o
   6   2   4       38.13       47.30     19.06 o
  -6   3   4        1.41        7.06     17.65 o
  -5   3   4      131.16      132.01     16.24 o
  -4   3   4       37.86       40.94     14.83 o
  -3   3   4       11.98        9.88      2.71 o
  -2   3   4       31.21       23.34      4.05 o
  -1   3   4     2057.15     1995.60     58.20 o
   0   3   4      393.66      418.64     13.45 o
   1   3   4     2704.81     2335.71     60.11 o
   2   3   4      720.21      641.95     18.22 o
   3   3   4      519.43      529.46     23.65 o
   4   3   4      271.96      298.62     22.59 o
   5   3   4      112.24      156.72     20.47 o
   6   3   4        1.20        7.06     22.59 o
  -5   4   4      129.04      123.15      7.77 o
  -4   4   4       35.59       27.88      4.12 o
  -3   4   4       51.97       38.29      5.22 o
  -2   4   4      605.12      518.23     14.93 o
  -1   4   4       70.70       76.06      6.78 o
   0   4   4      871.19      946.35     27.17 o
   1   4   4       52.68       37.15     13.41 o
   2   4   4      112.68      102.38      6.63 o
   3   4   4     1274.06     1271.12     43.06 o
   4   4   4      105.29      104.48     16.24 o
   5   4   4      238.92      340.98     47.30 o
   6   4   4        4.81      -12.00     16.24 o
  -5   5   4       17.44       21.18      3.53 o
  -4   5   4       65.76       60.71      5.65 o
  -3   5   4       13.59       10.42      7.77 o
  -2   5   4      637.38      619.50     31.42 o
  -1   5   4      561.76      456.17     22.94 o
   0   5   4      408.67      485.74     21.53 o
   1   5   4      192.83      153.52     13.06 o
   2   5   4      964.18      954.81     28.95 o
   3   5   4       97.39       85.44      4.49 o
   4   5   4      164.28      146.13     16.94 o
   5   5   4       49.12       25.41     14.12 o
   6   5   4       91.07      150.37     28.94 o
  -5   6   4        4.07        4.94      3.53 o
  -4   6   4       22.38       28.18     13.77 o
  -3   6   4       21.50       12.71      6.11 o
  -2   6   4      583.99      646.99     20.25 o
  -1   6   4     1118.09     1052.18     35.78 o
   0   6   4        0.77       -5.22      5.22 o
   1   6   4       75.20       75.98      6.78 o
   2   6   4     2222.10     2232.36     93.54 o
   3   6   4       66.52       73.29      4.92 o
   4   6   4       23.09       21.76      6.71 o
   5   6   4       26.64       -0.71     64.24 o
   6   6   4       29.29        9.18     19.77 o
  -5   7   4       19.62       22.59      4.94 o
  -4   7   4       40.01       50.93      7.06 o
  -3   7   4        5.99       15.91     10.24 o
  -2   7   4      455.17      825.10     55.62 o
  -1   7   4      119.55      132.67     10.01 o
   0   7   4      256.32      294.39     12.98 o
   1   7   4     1397.63     1251.08     37.49 o
   2   7   4       88.52      173.55     31.42 o
   3   7   4       77.06       67.28      6.35 o
   4   7   4      499.64      525.32     26.47 o
   5   7   4       10.49       17.65     12.71 o
   6   7   4       25.77       40.24     26.83 o
  -5   8   4       10.47       12.00      5.65 o
  -4   8   4       11.05       11.16      5.22 o
  -3   8   4     1381.62     1423.67     50.48 o
  -2   8   4     3261.50     3330.72     78.71 o
  -1   8   4     1617.36     1481.96     45.53 o
   0   8   4     1195.63     1326.18     40.30 o
   1   8   4      246.59      209.77     13.06 o
   2   8   4     1034.46     1082.90     49.06 o
   3   8   4       24.61       25.30      5.22 o
   4   8   4        3.30        1.54      4.22 o
   5   8   4       29.28       17.65     14.12 o
   6   8   4       29.93       -6.35     28.24 o
  -5   9   4        0.86        9.02      5.72 o
  -4   9   4       82.74       80.99      7.16 o
  -3   9   4        1.48        2.97      5.87 o
  -2   9   4     1833.44     2027.78     59.22 o
  -1   9   4        1.95       -4.49      8.47 o
   0   9   4      719.86      795.10     29.90 o
   1   9   4      349.98      301.06     13.74 o
   2   9   4      114.30      248.18     64.60 o
   3   9   4       44.78       41.79      6.11 o
   4   9   4       18.86       23.07      4.92 o
   5   9   4        0.36       28.94     15.53 o
   6   9   4        3.43       -8.47     30.36 o
  -5  10   4        8.96       11.40      6.94 o
  -4  10   4       93.14       96.48      9.53 o
  -3  10   4      580.68      662.67     20.90 o
  -2  10   4      820.44     1030.90     43.60 o
  -1  10   4      104.87      102.60     10.17 o
   0  10   4      149.28      170.30     18.35 o
   1  10   4      533.14      499.66     28.24 o
   2  10   4      272.33      250.76     12.72 o
   3  10   4      213.75      205.90     10.31 o
   4  10   4      530.33      509.55     17.78 o
   5  10   4       20.94       16.94      2.82 o
  -5  11   4        9.87       10.31      7.29 o
  -4  11   4       14.83       25.78      9.18 o
  -3  11   4      764.41      858.94    103.07 o
  -2  11   4       32.57       39.06      9.51 o
  -1  11   4        0.61       11.41      9.22 o
   0  11   4      293.19      347.22     18.00 o
   1  11   4       16.79       15.42      6.22 o
   2  11   4      313.45      396.77     39.18 o
   3  11   4       13.15       14.83     10.94 o
   4  11   4        0.93       -5.22      5.22 o
   5  11   4        5.92        9.49      4.41 o
  -5  12   4       36.10        9.76     21.88 o
  -4  12   4        8.05       15.87     20.12 o
  -3  12   4      143.41      314.53     52.95 o
  -2  12   4       23.96       18.45      5.68 o
  -1  12   4       32.37       29.52      8.23 o
   0  12   4      129.15      139.51     10.15 o
   1  12   4      339.66      320.76     21.53 o
   2  12   4      389.26      406.61     17.17 o
   3  12   4       82.23       67.11      8.99 o
   4  12   4        7.66       -0.10      5.08 o
   5  12   4        1.74        0.94      4.41 o
  -4  13   4       19.49        8.45     15.53 o
  -3  13   4        1.14       -8.62      8.62 o
  -2  13   4        8.60       12.76      7.41 o
  -1  13   4       45.18       38.43      9.13 o
   0  13   4      669.39      822.63     31.26 o
   1  13   4        4.07        3.13     15.53 o
   2  13   4      633.38      618.91     42.71 o
   3  13   4      192.69      228.07     49.42 o
   4  13   4        1.54        2.86      6.71 o
   5  13   4       25.97       17.32      6.43 o
  -4  14   4        2.75       -3.88      7.49 o
  -3  14   4        4.00        1.67     13.77 o
  -2  14   4      212.22      263.07     31.42 o
  -1  14   4       26.06       46.43     15.53 o
   0  14   4       73.52       79.44     10.45 o
   1  14   4       32.54       23.65      7.99 o
   2  14   4      375.81      368.10     18.22 o
   3  14   4      200.12      263.41     46.59 o
   4  14   4        1.89        8.31      6.26 o
   5  14   4        2.02        9.65      6.62 o
  -4  15   4       19.20        1.88     13.41 o
  -3  15   4      141.94      126.02     10.83 o
  -2  15   4       20.15       13.07      7.51 o
  -1  15   4      125.16      147.49     33.18 o
   0  15   4       92.00      116.47     15.53 o
   1  15   4       73.86       65.05     15.53 o
   2  15   4      176.55      197.88     20.18 o
   3  15   4        6.13       -0.50      6.73 o
   4  15   4        8.40        5.48      6.22 o
   5  15   4       45.45       53.15      8.73 o
  -4  16   4        9.28       -3.88      7.94 o
  -3  16   4       25.59       45.28     25.41 o
  -2  16   4        5.26      -11.30     11.65 o
  -1  16   4       68.58       61.24     13.06 o
   0  16   4       58.85       59.71     12.35 o
   1  16   4       15.25       15.21      8.23 o
   2  16   4       67.43       80.88     22.59 o
   3  16   4       22.64       17.30      7.99 o
   4  16   4        7.68       22.11      9.95 o
   5  16   4        0.13        4.54      6.78 o
  -4  17   4       12.78        2.40     11.75 o
  -3  17   4       18.52       12.26      9.41 o
  -2  17   4       42.43       35.48      9.18 o
  -1  17   4        4.22       -0.88      9.14 o
   0  17   4        3.05        0.29     16.94 o
   1  17   4       14.44       16.01      9.22 o
   2  17   4       21.91       56.19     15.22 o
   3  17   4        2.99       18.80     24.71 o
   4  17   4       78.17       71.08     10.59 o
  -3  18   4        7.08       12.90     10.26 o
  -2  18   4       11.43       -6.49      7.05 o
  -1  18   4       49.65       62.09     14.36 o
   0  18   4        0.62       -7.88      9.22 o
   1  18   4       13.81       21.76     11.19 o
   2  18   4        0.85       19.48     20.12 o
   3  18   4       68.69       55.20     12.35 o
   4  18   4        8.18        6.35      9.88 o
  -3  19   4        0.04       -5.09     12.00 o
  -2  19   4        3.90       -2.42      8.82 o
  -1  19   4       24.28       18.59     39.53 o
   0  19   4        7.99        0.89      9.72 o
   1  19   4       68.14       63.05     20.47 o
   2  19   4        2.90        6.35     11.86 o
   3  19   4       31.32       19.50     11.30 o
   4  19   4       70.77       51.54     10.44 o
  -3  20   4        0.16        1.45      8.54 o
  -2  20   4        3.77        7.06     10.90 o
  -1  20   4       60.94       60.13     18.35 o
   0  20   4        0.03      -12.15     12.27 o
   1  20   4       11.08        6.77     40.95 o
   2  20   4        1.13       15.42     12.86 o
   3  20   4        7.11       12.00     26.47 o
  -2  21   4        0.47       10.34      8.54 o
  -1  21   4       33.88       61.02     18.71 o
   0  21   4        2.43       13.14     14.57 o
   1  21   4        4.20       -6.00     10.98 o
   2  21   4        6.72      -15.47     15.47 o
   3  21   4        9.67       33.46     16.45 o
  -2  22   4        0.60        7.06     12.00 o
  -1  22   4       56.13       56.90     17.13 o
   0  22   4        1.85       23.30     18.47 o
   1  22   4        8.93       -7.42     14.25 o
   2  22   4        1.78        9.71     14.12 o
   3  22   4        0.12        5.51     16.06 o
   0  23   4        0.29      -24.00     24.00 o
   1  23   4        7.86       43.06     30.36 o
   2  23   4        1.25       29.27     17.09 o
  -1 -23   5        1.35       41.65     18.35 o
   0 -23   5        9.63       11.30     19.77 o
  -2 -22   5        1.76       -8.44      8.44 o
  -1 -22   5       13.07       31.47     15.91 o
   0 -22   5       56.46       18.30     22.59 o
   1 -22   5        5.46        3.53      7.77 o
  -3 -21   5        5.89        4.24     20.12 o
  -2 -21   5        3.08        5.80      8.47 o
  -1 -21   5       12.52        6.53     14.47 o
   0 -21   5       21.90       52.82     16.27 o
   1 -21   5       11.44       -2.33     12.35 o
   2 -21   5        1.02        2.34      8.08 o
  -3 -20   5        5.71       -2.58     12.27 o
  -2 -20   5       21.35       32.19      9.59 o
  -1 -20   5       15.12       11.79     10.72 o
   0 -20   5       77.58      105.28     17.30 o
   1 -20   5       12.14       23.24      8.82 o
   2 -20   5        0.58       -1.40     12.00 o
  -4 -19   5        0.95        5.16     10.69 o
  -3 -19   5       15.56       12.71     12.37 o
  -2 -19   5       13.42       -8.05      8.70 o
  -1 -19   5        0.98        4.60      9.72 o
   0 -19   5        1.28      -12.52     14.72 o
   1 -19   5        2.66        5.15     12.71 o
   2 -19   5        0.04        7.23     13.77 o
   3 -19   5        1.22       13.94     11.62 o
  -4 -18   5        1.99        7.28      9.45 o
  -3 -18   5       43.63       47.89     25.06 o
  -2 -18   5       17.55        4.94     12.71 o
  -1 -18   5        3.37       16.13     12.35 o
   0 -18   5       55.15       82.40     22.24 o
   1 -18   5        1.74        1.41     14.83 o
   2 -18   5       17.87       34.70      9.01 o
   3 -18   5       18.93       23.45     12.35 o
  -4 -17   5        2.00        3.14      9.18 o
  -3 -17   5        2.41       -1.03      9.50 o
  -2 -17   5      156.00      127.74     19.41 o
  -1 -17   5       69.87      101.31     23.30 o
   0 -17   5        5.37       -0.08     10.24 o
   1 -17   5        3.87        0.88      6.00 o
   2 -17   5        0.05       -6.07      6.07 o
   3 -17   5       13.74       12.86      9.13 o
   4 -17   5        0.11       -0.08     12.00 o
  -4 -16   5        9.34       13.09     11.30 o
  -3 -16   5        9.56        8.09     12.00 o
  -2 -16   5        0.31       -1.46     13.41 o
  -1 -16   5        0.50        0.39     10.04 o
   0 -16   5      117.55      153.71     15.60 o
   1 -16   5       11.87       17.19     13.06 o
   2 -16   5        0.46       -0.83     16.59 o
   3 -16   5        0.68       -5.90      6.17 o
   4 -16   5        3.14        6.88      8.47 o
  -5 -15   5        0.66        0.86      8.12 o
  -4 -15   5        2.96       -2.31      7.23 o
  -3 -15   5      100.86      105.00     22.94 o
  -2 -15   5       49.46       49.28      7.16 o
  -1 -15   5        0.11       -5.95     11.45 o
   0 -15   5       15.58       19.85     10.16 o
   1 -15   5       13.99        7.31      4.53 o
   2 -15   5       37.81       40.65      7.58 o
   3 -15   5       13.71        8.90      9.18 o
   4 -15   5        0.42        1.06      7.80 o
  -5 -14   5        9.01        2.70      7.12 o
  -4 -14   5       26.90       26.20     10.59 o
  -3 -14   5        6.42       13.04      9.45 o
  -2 -14   5      388.36      361.80     20.12 o
  -1 -14   5      173.16      164.56     23.65 o
   0 -14   5       43.34       68.76     10.85 o
   1 -14   5        0.45       -5.74      5.74 o
   2 -14   5        1.94       -0.18     20.83 o
   3 -14   5        2.64       -6.40      6.40 o
   4 -14   5        0.00        0.98     10.94 o
  -5 -13   5        4.97       -2.97      6.11 o
  -4 -13   5        0.32        2.30     12.35 o
  -3 -13   5       58.57       49.97      7.44 o
  -2 -13   5        5.53        3.99      6.37 o
  -1 -13   5       90.71       90.06     14.47 o
   0 -13   5       39.64       57.76      9.14 o
   1 -13   5      130.11      130.71     18.71 o
   2 -13   5      197.56      201.01     10.97 o
   3 -13   5        2.41       -3.43     10.59 o
   4 -13   5       23.74       10.05      7.41 o
  -5 -12   5        9.62       12.53      5.74 o
  -4 -12   5        4.93       -1.67      6.73 o
  -3 -12   5        4.38       15.53      8.49 o
  -2 -12   5       39.66       31.65      6.17 o
  -1 -12   5        8.52       -6.35      9.48 o
   0 -12   5       20.17       20.71      8.62 o
   1 -12   5      879.38     1010.41     36.00 o
   2 -12   5       49.67       58.13      6.92 o
   3 -12   5        5.94        4.24      7.41 o
   4 -12   5       11.18       15.84      9.88 o
   5 -12   5       21.45       17.49      6.43 o
  -5 -11   5        0.00        9.94      6.00 o
  -4 -11   5       68.73       55.46      7.29 o
  -3 -11   5        6.70       11.41      6.22 o
  -2 -11   5       82.23       75.14      7.44 o
  -1 -11   5        7.09       12.00      6.73 o
   0 -11   5       43.80       50.49      8.64 o
   1 -11   5      101.33       90.70      6.52 o
   2 -11   5        7.32       15.35      7.41 o
   3 -11   5        7.70       28.75      7.96 o
   4 -11   5        0.77        5.44      6.73 o
   5 -11   5        1.80       13.41      9.18 o
  -5 -10   5       25.75       19.98      9.18 o
  -4 -10   5       16.92        7.18      6.35 o
  -3 -10   5       56.76       50.62      9.18 o
  -2 -10   5       81.58       75.61      9.18 o
  -1 -10   5       88.43       82.42     16.24 o
   0 -10   5      455.30      519.49     20.18 o
   1 -10   5      444.94      452.47     18.71 o
   2 -10   5        0.37        2.49      4.27 o
   3 -10   5        8.89       11.70      6.26 o
   4 -10   5       70.54       54.26      6.71 o
   5 -10   5       25.98       23.30      6.49 o
  -5  -9   5       30.43       21.70      8.12 o
  -4  -9   5        2.40        1.24      5.22 o
  -3  -9   5       35.82       27.14      4.72 o
  -2  -9   5      131.08      119.58     10.85 o
  -1  -9   5       53.76       46.80      4.42 o
   0  -9   5      347.60      406.04     19.30 o
   1  -9   5      147.42      145.60      8.47 o
   2  -9   5       75.61       83.03      6.88 o
   3  -9   5       18.82       18.69      4.72 o
   4  -9   5        1.48        6.56      4.81 o
   5  -9   5        1.97        8.12      4.99 o
  -5  -8   5       37.47       44.82      9.88 o
  -4  -8   5        6.68        5.82      4.92 o
  -3  -8   5       51.31       39.85      4.57 o
  -2  -8   5       31.50       22.62      6.71 o
  -1  -8   5        3.10       -0.20      3.93 o
   0  -8   5      147.39      166.75     11.03 o
   1  -8   5      218.96      202.42     16.24 o
   2  -8   5       59.71       55.44      6.17 o
   3  -8   5       68.10       82.11      5.22 o
   4  -8   5      134.20      138.50     10.24 o
   5  -8   5        2.58        5.73      4.41 o
  -6  -7   5        4.21       40.95     20.47 o
  -5  -7   5       10.46        9.18      3.39 o
  -4  -7   5      111.22      114.76      7.12 o
  -3  -7   5       24.80       21.27      5.29 o
  -2  -7   5       32.82       27.58      4.57 o
  -1  -7   5       12.85       19.58      7.73 o
   0  -7   5        2.33       -2.25      5.42 o
   1  -7   5      425.06      443.94     24.36 o
   2  -7   5      380.40      434.65     13.06 o
   3  -7   5       16.09       10.59      3.99 o
   4  -7   5       34.97       34.49      5.65 o
   5  -7   5        0.50        7.25      3.72 o
  -6  -6   5        5.81        4.94     16.94 o
  -5  -6   5       57.36       66.98      3.47 o
  -4  -6   5        1.93       -3.72      3.72 o
  -3  -6   5        0.26       -2.47      4.17 o
  -2  -6   5       11.28       11.00      4.27 o
  -1  -6   5      174.71      156.15      8.98 o
   0  -6   5      481.89      507.70     21.03 o
   1  -6   5      125.86      101.16     10.24 o
   2  -6   5      313.88      302.64      8.23 o
   3  -6   5       74.83       72.83     18.71 o
   4  -6   5      217.73      230.14      8.98 o
   5  -6   5        8.29        8.12      3.49 o
  -6  -5   5       13.94       38.12     19.77 o
  -5  -5   5        7.75       12.71     13.41 o
  -4  -5   5       89.94       80.12     10.59 o
  -3  -5   5      339.18      345.97     10.24 o
  -2  -5   5      131.91      147.38      9.53 o
  -1  -5   5        5.53       -1.41      3.63 o
   0  -5   5      257.07      276.27     12.15 o
   1  -5   5      594.70      570.53     13.41 o
   2  -5   5     3129.01     3422.53     59.65 o
   3  -5   5        0.79       -1.25      3.22 o
   4  -5   5       20.06       23.66      3.90 o
   5  -5   5       14.29      -14.83     19.77 o
   6  -5   5       13.10       14.83     17.65 o
  -6  -4   5        4.68        8.47     16.94 o
  -5  -4   5        3.53       -0.71     12.71 o
  -4  -4   5      183.03      178.14      6.88 o
  -3  -4   5      104.99      108.34     13.41 o
  -2  -4   5      133.55      117.61      4.98 o
  -1  -4   5      206.46      221.27      6.17 o
   0  -4   5       18.42       22.50      6.00 o
   1  -4   5        0.05        3.72      3.18 o
   2  -4   5      288.05      271.03      8.54 o
   3  -4   5        8.47        9.32      6.35 o
   4  -4   5       23.05       16.97      3.00 o
   5  -4   5       43.05       33.18     19.06 o
   6  -4   5        0.14        6.35     17.65 o
  -6  -3   5       29.59       33.89     19.77 o
  -5  -3   5       64.41       60.71     12.71 o
  -4  -3   5        0.30       -1.41      2.62 o
  -3  -3   5      114.65      124.76      5.60 o
  -2  -3   5       42.06       33.83      4.05 o
  -1  -3   5      347.38      347.79      9.89 o
   0  -3   5      815.19      783.57     24.76 o
   1  -3   5     1231.19     1159.79     28.24 o
   2  -3   5      773.36      830.10     17.85 o
   3  -3   5       31.78       29.74      3.52 o
   4  -3   5       47.26       40.14      7.41 o
   5  -3   5        3.49      -13.41     20.47 o
   6  -3   5       11.10       33.89     25.41 o
  -6  -2   5        0.29       15.53     22.59 o
  -5  -2   5        0.57       11.30     12.00 o
  -4  -2   5        0.72       -1.18      3.16 o
  -3  -2   5     1880.98     2062.58    170.84 o
  -2  -2   5       64.07       70.31      4.70 o
  -1  -2   5      171.32      146.51      4.99 o
   0  -2   5        1.60        3.53      4.24 o
   1  -2   5       20.19       24.91      5.29 o
   2  -2   5        6.25        7.20      3.52 o
   3  -2   5        0.10       14.25      4.59 o
   4  -2   5      119.09      107.31     19.77 o
   5  -2   5      124.06      143.31     19.06 o
   6  -2   5       42.74        9.18     17.65 o
  -6  -1   5        4.00      -11.30     22.59 o
  -5  -1   5      109.05      120.01     16.24 o
  -4  -1   5       13.75       13.80      3.29 o
  -3  -1   5      209.90      220.81      9.18 o
  -2  -1   5      662.29      582.46     13.45 o
  -1  -1   5        0.00       -1.86      2.82 o
   0  -1   5        2.31       13.19      4.57 o
   1  -1   5     1253.98     1147.82     31.12 o
   2  -1   5     1473.75     1507.12     29.20 o
   3  -1   5      645.93      720.76     18.48 o
   4  -1   5       12.57       24.71     12.71 o
   5  -1   5        1.85        1.41     14.12 o
   6  -1   5        0.78       14.12     24.00 o
  -6   0   5        0.09       -5.65     16.94 o
  -5   0   5       19.63       18.35     12.00 o
  -4   0   5      130.69      146.05      6.00 o
  -3   0   5     2039.33     2047.44     77.66 o
  -2   0   5      189.25      189.24      6.17 o
  -1   0   5      419.05      390.20     10.17 o
   0   0   5      125.36      139.58     10.24 o
   1   0   5      429.37      398.87     19.06 o
   2   0   5      828.43      840.82     20.01 o
   3   0   5      101.59      100.95      5.65 o
   4   0   5        4.80       33.18     12.00 o
   5   0   5      190.81      206.85     22.59 o
   6   0   5       34.83       50.83     19.77 o
  -6   1   5        0.02       38.12     17.65 o
  -5   1   5        1.12       -2.12     12.71 o
  -4   1   5       66.00       68.14      4.73 o
  -3   1   5       10.54        3.91      8.47 o
  -2   1   5      790.29      785.65     49.06 o
  -1   1   5       96.17       93.89      4.94 o
   0   1   5     1163.72     1131.65     31.06 o
   1   1   5        8.51        9.18      3.53 o
   2   1   5      228.09      213.76     18.71 o
   3   1   5      275.32      304.97      8.47 o
   4   1   5        1.07       -1.41      9.88 o
   5   1   5       16.00        3.53     20.47 o
   6   1   5       52.49       81.89     28.94 o
  -6   2   5        3.21      -21.18     21.18 o
  -5   2   5       65.76       76.95     12.71 o
  -4   2   5      122.02      136.33     10.24 o
  -3   2   5       53.34       58.27     20.12 o
  -2   2   5     1273.60     1230.48     28.94 o
  -1   2   5     1335.73     1238.27     34.93 o
   0   2   5      801.31      883.69     40.95 o
   1   2   5       93.19       68.70      7.06 o
   2   2   5       71.44       74.13      4.24 o
   3   2   5      406.16      431.80     11.23 o
   4   2   5        5.08       19.77     11.30 o
   5   2   5      338.54      415.81     36.00 o
   6   2   5       48.50       38.12     18.35 o
  -5   3   5        0.03        0.07     10.94 o
  -4   3   5        2.67        0.97      3.88 o
  -3   3   5       28.60       26.04      4.24 o
  -2   3   5     1265.20     1193.77     31.01 o
  -1   3   5      188.94      182.30      8.82 o
   0   3   5      694.60      780.79     24.91 o
   1   3   5      200.84      143.02     14.47 o
   2   3   5       37.78       29.93      3.22 o
   3   3   5      249.51      247.52      7.69 o
   4   3   5      125.08      132.72     16.94 o
   5   3   5      254.28      271.79     22.59 o
   6   3   5       10.10       31.77     24.71 o
  -5   4   5        7.17        4.94      3.53 o
  -4   4   5     1323.67     1371.68     34.59 o
  -3   4   5        0.27        0.54      4.22 o
  -2   4   5     1786.23     1792.28     44.13 o
  -1   4   5     1196.78     1104.77     33.63 o
   0   4   5       52.01       46.41      5.87 o
   1   4   5      425.97      397.21     19.06 o
   2   4   5       45.94       41.95      4.99 o
   3   4   5     1561.60     1499.34     33.96 o
   4   4   5      220.73      266.85     22.59 o
   6   4   5        3.42       18.35     24.71 o
  -5   5   5       10.24        2.12      3.53 o
  -4   5   5       24.30       24.71      4.94 o
  -3   5   5       70.73       76.26      9.53 o
  -2   5   5      311.34      282.65     12.39 o
  -1   5   5       74.28       95.30      7.94 o
   0   5   5        0.98       13.06      6.99 o
   1   5   5        1.77       -0.03      5.22 o
   2   5   5        0.29        8.02     12.00 o
   3   5   5       22.08       22.50      3.39 o
   4   5   5      285.66      302.86     28.94 o
   5   5   5       32.63       36.00     16.24 o
   6   5   5        0.17      -17.65     17.65 o
  -5   6   5       43.82       60.71      5.65 o
  -4   6   5      310.50      314.36     13.15 o
  -3   6   5        3.83       14.79      5.72 o
  -2   6   5      584.20      595.50     18.27 o
  -1   6   5     1002.54      930.74     30.70 o
   0   6   5      254.70      285.85     13.67 o
   1   6   5      118.67      103.48      7.63 o
   2   6   5      641.14      637.52     39.18 o
   3   6   5        0.16        3.53      3.99 o
   4   6   5      237.56      260.62      8.06 o
   5   6   5      142.92      103.78     24.00 o
   6   6   5       12.07      -17.65     17.65 o
  -5   7   5        0.45        6.35      4.94 o
  -4   7   5        3.86        4.11      5.42 o
  -3   7   5      595.72      604.25     17.64 o
  -2   7   5     1998.05     1941.97     49.13 o
  -1   7   5      136.38      136.78     16.24 o
   0   7   5        0.22       -1.52     14.83 o
   1   7   5      365.60      380.11     17.30 o
   2   7   5      322.13      364.27     20.21 o
   3   7   5       27.47       21.70      6.71 o
   4   7   5      137.37      137.86     10.24 o
   5   7   5       17.15       25.41     14.83 o
   6   7   5       21.27       24.00     20.47 o
  -5   8   5       52.04       50.83      7.06 o
  -4   8   5       25.32       21.12      6.35 o
  -3   8   5      408.22      403.40     15.50 o
  -2   8   5      418.67      403.14     15.07 o
  -1   8   5     1705.61     1611.69     49.89 o
   0   8   5      534.10      578.79     25.83 o
   1   8   5     2034.89     1858.23     51.66 o
   2   8   5     4126.06     4006.83    102.43 o
   3   8   5       39.10       43.87      5.99 o
   4   8   5      292.77      329.30     24.71 o
   5   8   5        1.20       -2.12     14.12 o
   6   8   5       34.05       31.77     20.47 o
  -5   9   5       30.71       54.39     10.59 o
  -4   9   5        0.54        2.29      5.22 o
  -3   9   5       85.71       80.62      8.10 o
  -2   9   5     1258.10     1365.21     34.08 o
  -1   9   5     1262.13     1211.25     47.30 o
   0   9   5        0.25        1.53      7.06 o
   1   9   5      585.39      524.29     18.95 o
   2   9   5     1481.46     1663.23    112.60 o
   3   9   5      124.33      136.83     15.53 o
   4   9   5       87.93       86.82     10.94 o
   5   9   5        9.50        0.00     14.12 o
   6   9   5        1.44       39.53     26.83 o
  -5  10   5       14.67       25.98     10.57 o
  -4  10   5        5.96       12.76      6.43 o
  -3  10   5        5.80       37.77     14.83 o
  -2  10   5       42.63       46.34      9.51 o
  -1  10   5        1.78        1.07      6.22 o
   0  10   5      350.75      445.55     38.12 o
   1  10   5     1271.90     1212.95     33.85 o
   2  10   5     1884.16     2000.36     89.30 o
   3  10   5      145.44      162.84     27.53 o
   4  10   5       25.25       19.88      5.74 o
   5  10   5        0.00        3.53      2.82 o
  -5  11   5        5.23        7.01      8.82 o
  -4  11   5        2.94        1.81      6.72 o
  -3  11   5      139.41      153.18     12.00 o
  -2  11   5       50.72       46.61      7.16 o
  -1  11   5      441.51      397.58     17.47 o
   0  11   5        1.23        2.94      9.45 o
   1  11   5       19.24       33.89      8.10 o
   2  11   5     1763.38     1851.04     57.52 o
   3  11   5      214.23      224.42     11.72 o
   4  11   5       12.99       15.25     10.24 o
   5  11   5        0.94        3.27      3.90 o
  -5  12   5        0.68       28.94     14.12 o
  -4  12   5       10.44       12.56      6.94 o
  -3  12   5      705.91      703.56     24.84 o
  -2  12   5       16.73       19.86      6.35 o
  -1  12   5       21.80       38.75     14.47 o
   0  12   5        5.99        4.19      8.10 o
   1  12   5       71.40       88.67     12.71 o
   2  12   5      474.34      470.04     19.71 o
   3  12   5      508.30      584.40     61.77 o
   4  12   5       38.53       46.50      7.23 o
   5  12   5       39.32       36.51      9.88 o
  -4  13   5        1.28        3.33     12.71 o
  -3  13   5      255.85      242.43     13.91 o
  -2  13   5       56.14       56.29      8.77 o
  -1  13   5        2.51        4.59     10.48 o
   0  13   5        0.95       24.50     15.53 o
   1  13   5        7.35       -1.76      9.98 o
   2  13   5       48.72       37.24      8.10 o
   3  13   5      223.19      188.35     16.94 o
   4  13   5        1.66        2.56      4.72 o
   5  13   5       36.52       34.77      6.22 o
  -4  14   5        1.39       10.59     13.41 o
  -3  14   5       20.11       46.29      8.70 o
  -2  14   5      225.52      244.21     12.92 o
  -1  14   5       70.44       82.02     16.59 o
   0  14   5       13.62       28.22     10.24 o
   1  14   5        0.05       11.31      9.14 o
   2  14   5        4.89        4.55      6.73 o
   3  14   5      129.32      133.76     11.22 o
   4  14   5       11.66       14.55     10.94 o
   5  14   5        1.98        3.35      5.93 o
  -4  15   5       31.11       31.50      9.72 o
  -3  15   5       72.38       76.07     31.42 o
  -2  15   5        5.65       18.10      7.16 o
  -1  15   5       26.07        9.74      9.27 o
   0  15   5        0.32       -8.34      8.34 o
   1  15   5      232.80      252.03     22.59 o
   2  15   5       93.73      119.24     17.65 o
   3  15   5       77.38       57.58     10.31 o
   4  15   5        1.78        4.79     10.59 o
   5  15   5        0.80       -1.93     10.94 o
  -4  16   5       31.16       11.10      8.13 o
  -3  16   5      129.02      119.27     17.65 o
  -2  16   5       25.85       28.14      7.83 o
  -1  16   5       49.75       41.38      9.72 o
   0  16   5      189.46      241.72     19.45 o
   1  16   5        0.05       12.92      8.98 o
   2  16   5        0.27       13.07     11.22 o
   3  16   5      142.59      150.02     15.97 o
   4  16   5       38.51       32.47      8.34 o
   5  16   5       20.27        4.46      9.53 o
  -3  17   5       23.81       13.02      8.82 o
  -2  17   5       60.29       45.45     12.00 o
  -1  17   5      128.56      117.68     13.72 o
   0  17   5       25.97       40.21     12.55 o
   1  17   5        0.39        9.63     10.85 o
   2  17   5       68.44       49.88     13.95 o
   3  17   5      132.10      120.32     14.22 o
   4  17   5        3.62       17.02     11.03 o
  -3  18   5       33.57       29.43     10.52 o
  -2  18   5       31.42       23.67      8.82 o
  -1  18   5      128.55      143.85     27.18 o
   0  18   5        0.67       -2.18      8.73 o
   1  18   5       27.30       23.81     10.83 o
   2  18   5        8.39        2.90     13.77 o
   3  18   5       35.21       14.83     22.94 o
   4  18   5        0.31       -3.89      9.79 o
  -3  19   5        0.00       -9.53      9.53 o
  -2  19   5        0.73        2.12      8.22 o
  -1  19   5       26.15        5.69     19.41 o
   0  19   5       10.05        0.48     19.06 o
   1  19   5       21.54       13.01     17.65 o
   2  19   5        0.25      -10.40     10.85 o
   3  19   5       15.70        0.66     15.18 o
   4  19   5        6.30       -4.29     17.65 o
  -2  20   5       64.03       79.84     11.33 o
  -1  20   5       52.77       41.59     15.88 o
   0  20   5        0.28       16.78     29.65 o
   1  20   5      128.08       95.82     17.39 o
   2  20   5        1.18      -12.15     12.15 o
   3  20   5        3.33       10.58     11.44 o
  -2  21   5        1.98       11.42      9.77 o
  -1  21   5       22.72       -6.05     14.12 o
   0  21   5        4.29       21.95     15.53 o
   1  21   5        2.08       -7.77     21.88 o
   2  21   5       80.08       47.68     14.73 o
   3  21   5        0.77       -0.37     15.53 o
  -1  22   5        1.11        8.47     20.47 o
   0  22   5        2.37      -12.16     12.16 o
   1  22   5        5.03       -0.35     12.48 o
   2  22   5        6.34       -0.51     27.89 o
  -1  23   5        1.37       -8.47     27.53 o
   0  23   5       11.99       22.59     18.35 o
   1  23   5       23.21       40.95     21.88 o
   2  23   5        6.03       -4.94     20.47 o
  -1 -23   6        0.04       16.24     21.88 o
   0 -23   6        1.95        5.65      8.47 o
  -2 -22   6        1.31        0.43      7.99 o
  -1 -22   6        6.91       27.92     15.67 o
   0 -22   6       32.33       14.42     19.21 o
   1 -22   6        3.64        0.71      7.06 o
  -3 -21   6        0.16       -0.98     12.71 o
  -2 -21   6        2.54        9.77      9.88 o
  -1 -21   6        1.22        7.01     14.47 o
   0 -21   6       17.97       -1.31     13.84 o
   1 -21   6        1.61       -5.90      7.64 o
   2 -21   6        1.91       -8.47      8.47 o
  -3 -20   6       17.69       10.48     11.22 o
  -2 -20   6       17.60        3.37      7.90 o
  -1 -20   6       41.53       28.07     13.97 o
   0 -20   6      156.30      159.88     18.71 o
   1 -20   6       44.42       41.08      8.66 o
   2 -20   6       13.24       14.09     10.26 o
  -3 -19   6        6.29       -5.87     19.77 o
  -2 -19   6       12.31       10.00      6.80 o
  -1 -19   6       52.32       68.02     15.26 o
   0 -19   6       85.72       82.87     15.07 o
   1 -19   6        7.49        5.35     17.65 o
   2 -19   6       35.09       41.14     10.94 o
   3 -19   6        0.08       -4.06     16.24 o
  -4 -18   6        2.02       -1.15     20.47 o
  -3 -18   6        4.44       15.32     30.36 o
  -2 -18   6        0.92        6.33      6.63 o
  -1 -18   6       28.56       25.77     12.52 o
   0 -18   6        2.39        3.76     10.35 o
   1 -18   6        3.75        6.85      6.72 o
   2 -18   6        1.15        4.00      8.47 o
   3 -18   6       22.13       11.59     12.35 o
  -4 -17   6       21.51       16.79      7.96 o
  -3 -17   6        1.37      -21.53     21.53 o
  -2 -17   6        0.02       -0.08     10.94 o
  -1 -17   6      434.75      426.28     28.90 o
   0 -17   6      102.01      134.97     25.77 o
   1 -17   6       18.75       19.74      6.80 o
   2 -17   6       10.83       12.19      7.32 o
   3 -17   6        0.41        9.67      8.75 o
  -4 -16   6        6.45       12.88      7.12 o
  -3 -16   6       45.38       24.41     11.65 o
  -2 -16   6       24.34       16.98      6.00 o
  -1 -16   6       54.43       37.92     10.17 o
   0 -16   6       49.30       48.68     10.22 o
   1 -16   6        5.35        8.35      5.98 o
   2 -16   6      101.33       85.50     12.35 o
   3 -16   6       50.03       47.03      8.44 o
   4 -16   6        0.20       10.35      7.29 o
  -4 -15   6        0.01        4.12      7.73 o
  -3 -15   6       52.63       47.70     10.34 o
  -2 -15   6        0.70        0.84      5.62 o
  -1 -15   6       33.32       13.70      9.40 o
   0 -15   6       14.16       12.72     23.65 o
   1 -15   6       18.96       19.72     13.06 o
   2 -15   6       81.16       68.90      8.62 o
   3 -15   6       51.64       58.51      9.53 o
   4 -15   6        0.77        0.08     13.41 o
  -5 -14   6       10.92       20.06      7.63 o
  -4 -14   6       10.31       13.09      8.13 o
  -3 -14   6        9.36        4.59      9.98 o
  -2 -14   6       44.17       35.19      8.12 o
  -1 -14   6       27.68       19.77      7.99 o
   0 -14   6        5.83        0.16      7.73 o
   1 -14   6       23.67       21.64      5.62 o
   2 -14   6        5.20        9.78     17.30 o
   3 -14   6       18.66       25.78     10.94 o
   4 -14   6        4.42       -2.03      6.11 o
  -5 -13   6        2.92       -0.91      6.78 o
  -4 -13   6        0.05        4.80     13.77 o
  -3 -13   6       42.97       17.50      9.50 o
  -2 -13   6      112.95      108.35     10.59 o
  -1 -13   6       38.81       53.24     11.66 o
   0 -13   6      100.58      118.46     11.62 o
   1 -13   6       36.82       36.56      9.18 o
   2 -13   6       30.26       21.64      8.82 o
   3 -13   6      124.52      112.69     28.24 o
   4 -13   6        2.89       -3.91      6.94 o
  -5 -12   6       12.55       -3.71      5.93 o
  -4 -12   6        0.01        2.42      5.22 o
  -3 -12   6        8.30        4.30      8.47 o
  -2 -12   6        2.12        0.88      7.57 o
  -1 -12   6        0.73        1.65      9.18 o
   0 -12   6      176.06      226.23     13.22 o
   1 -12   6      305.65      289.48     11.97 o
   2 -12   6       49.21       49.78     12.00 o
   3 -12   6        4.52        2.72      4.81 o
   4 -12   6        0.49       -7.23      7.23 o
   5 -12   6        4.38        9.99      8.23 o
  -5 -11   6        1.48       -3.33      5.22 o
  -4 -11   6      282.82      261.91     12.67 o
  -3 -11   6       69.20       60.55     12.71 o
  -2 -11   6      426.97      398.98     17.81 o
  -1 -11   6        6.21       10.94      5.29 o
   0 -11   6        4.20       -7.44      7.44 o
   1 -11   6       87.27       71.22     12.71 o
   2 -11   6       51.85       53.98      7.06 o
   3 -11   6        3.96        7.19      5.42 o
   4 -11   6        1.80        6.75      6.11 o
   5 -11   6       18.24       12.42      6.22 o
  -5 -10   6        2.73       -2.44      5.42 o
  -4 -10   6       18.13       14.05      5.22 o
  -3 -10   6       57.80       55.81      7.44 o
  -2 -10   6      151.79      160.89     10.72 o
  -1 -10   6       35.26       34.00      4.59 o
   0 -10   6       51.94       73.74     17.65 o
   1 -10   6      451.68      428.22     18.35 o
   2 -10   6      118.10      107.93     15.88 o
   3 -10   6        0.00        7.77      5.08 o
   4 -10   6        3.37       18.66      6.78 o
   5 -10   6        0.65       -4.86      6.71 o
  -5  -9   6       60.45       60.78      6.22 o
  -4  -9   6        1.68        8.80      8.12 o
  -3  -9   6        4.36        5.08      5.87 o
  -2  -9   6        9.85        4.60     10.59 o
  -1  -9   6       21.98       14.87      6.92 o
   0  -9   6        3.94       11.49      7.57 o
   1  -9   6      127.30      128.82      7.16 o
   2  -9   6       19.35       23.59     13.41 o
   3  -9   6        1.04        7.41      5.29 o
   4  -9   6       55.82       54.65      6.52 o
   5  -9   6        2.97        9.43      5.42 o
  -5  -8   6       20.96       20.05     20.12 o
  -4  -8   6        5.74        7.94      4.92 o
  -3  -8   6      185.14      175.92     10.59 o
  -2  -8   6        6.81        4.12      4.72 o
  -1  -8   6        1.61       -1.41      5.65 o
   0  -8   6        0.04        3.53      5.99 o
   1  -8   6        0.05        0.95      4.53 o
   2  -8   6       82.20       60.06      8.12 o
   3  -8   6       27.28       21.39      3.99 o
   4  -8   6       23.59       36.75      5.74 o
   5  -8   6       24.78       21.26     12.00 o
  -5  -7   6       45.43       58.72      5.28 o
  -4  -7   6      206.67      198.28      9.50 o
  -3  -7   6       16.78       19.37      4.99 o
  -2  -7   6       17.98       15.49      4.17 o
  -1  -7   6       19.83       14.47      5.99 o
   0  -7   6        5.73        9.47      2.70 o
   1  -7   6       11.24       11.04      3.53 o
   2  -7   6       88.56       92.07      5.42 o
   3  -7   6        1.99        8.24      4.42 o
   4  -7   6        0.33       -2.82      4.05 o
   5  -7   6        8.52       14.93      6.35 o
  -6  -6   6        2.13      -18.35     22.59 o
  -5  -6   6        1.33       -4.80     10.24 o
  -4  -6   6       15.93       12.74      4.57 o
  -3  -6   6       78.95       83.82      5.54 o
  -2  -6   6      114.96      113.07      5.74 o
  -1  -6   6      493.22      427.80     12.01 o
   0  -6   6      189.89      199.80     16.24 o
   1  -6   6       32.80       35.44      2.71 o
   2  -6   6      318.13      351.56      8.82 o
   3  -6   6        5.91        7.34      3.72 o
   4  -6   6        0.15       -0.05      3.72 o
   5  -6   6       23.20       22.03      4.24 o
  -6  -5   6       15.11        4.94     24.00 o
  -5  -5   6       12.17       21.58     15.18 o
  -4  -5   6       22.73       22.02      3.90 o
  -3  -5   6        6.40        8.12      6.00 o
  -2  -5   6      121.80      120.77      6.17 o
  -1  -5   6       51.09       46.01      8.47 o
   0  -5   6      409.26      497.84     15.95 o
   1  -5   6       46.05       40.05      3.39 o
   2  -5   6      648.71      694.04     16.34 o
   3  -5   6       23.49       29.90      8.12 o
   4  -5   6        0.56       -2.82      3.99 o
   5  -5   6        6.42        5.65      3.53 o
   6  -5   6        0.04        5.65     19.06 o
  -6  -4   6        2.96        5.65     24.00 o
  -5  -4   6        4.36        5.17      1.40 o
  -4  -4   6        0.36        3.77      3.53 o
  -3  -4   6      496.27      522.44     13.57 o
  -2  -4   6       87.46      105.35      5.54 o
  -1  -4   6        1.47        1.01      3.53 o
   0  -4   6      449.07      519.11     22.24 o
   1  -4   6      442.39      380.90     11.10 o
   2  -4   6     1811.56     1812.81     41.40 o
   3  -4   6      430.52      443.04     13.37 o
   4  -4   6       11.62       11.30      5.65 o
   5  -4   6       57.21       54.36     19.77 o
   6  -4   6        7.97       19.06     24.00 o
  -6  -3   6       18.21       19.06     25.41 o
  -5  -3   6        1.95        9.18      9.88 o
  -4  -3   6       16.18       12.96      3.79 o
  -3  -3   6       51.56       46.84      6.35 o
  -2  -3   6       94.84       94.04      6.35 o
  -1  -3   6       10.12        9.25      2.50 o
   0  -3   6      643.32      724.57     22.18 o
   1  -3   6     1118.96     1134.30     22.68 o
   2  -3   6      125.95      119.74      6.26 o
   3  -3   6      279.33      279.88     10.15 o
   4  -3   6        3.38       -0.32      3.53 o
   5  -3   6        6.81       18.35     18.35 o
   6  -3   6        1.94        8.47     18.35 o
  -6  -2   6        1.00        2.82     16.24 o
  -5  -2   6       45.21       62.83     15.53 o
  -4  -2   6        2.55        2.60     11.65 o
  -3  -2   6       71.87       83.64      6.40 o
  -2  -2   6      209.71      180.09     11.65 o
  -1  -2   6       11.04       10.72      3.90 o
   0  -2   6       16.88       16.01      4.72 o
   1  -2   6        0.11       -5.29      5.49 o
   2  -2   6       35.36       26.43      3.72 o
   3  -2   6     4197.47     4640.71    153.19 o
   4  -2   6       65.51       58.59      3.53 o
   5  -2   6        1.45        5.65     14.12 o
   6  -2   6       14.70       21.18     19.06 o
  -6  -1   6        0.15      -14.83     16.24 o
  -5  -1   6       89.77      102.36     13.41 o
  -4  -1   6        0.09        2.53      5.29 o
  -3  -1   6      173.62      165.78     21.18 o
  -2  -1   6      543.36      470.69     11.48 o
  -1  -1   6      924.48      854.48     19.97 o
   0  -1   6        0.48       16.14      5.08 o
   1  -1   6       48.27       51.31      5.22 o
   2  -1   6     1150.80     1057.20     21.21 o
   3  -1   6       59.27       79.50     15.18 o
   4  -1   6       33.77       21.88     10.59 o
   5  -1   6        0.53       32.47     14.12 o
   6  -1   6       12.46      -19.77     22.59 o
  -6   0   6       18.94       57.89     18.35 o
  -5   0   6       32.84       16.24     14.12 o
  -4   0   6      389.03      423.72     25.06 o
  -3   0   6       53.40       82.96      7.29 o
  -2   0   6      476.24      499.28     21.88 o
  -1   0   6       52.20       46.59      3.85 o
   0   0   6        4.52        1.91      4.92 o
   1   0   6        9.86       22.59      7.77 o
   2   0   6     3837.86     3669.59     76.14 o
   3   0   6     1161.88     1272.14     29.65 o
   4   0   6        4.84        9.88     10.59 o
   5   0   6       84.91       91.07     19.06 o
   6   0   6      154.95      200.49     27.53 o
  -6   1   6        3.34       55.77     24.71 o
  -5   1   6        4.30       12.58      6.71 o
  -4   1   6        0.48       -1.69      6.35 o
  -3   1   6      175.33      212.23      7.69 o
  -2   1   6     1594.80     1623.00     38.83 o
  -1   1   6      259.92      220.96     10.59 o
   0   1   6     2701.97     3058.91     81.89 o
   1   1   6      207.44      185.67      8.47 o
   2   1   6     1450.60     1418.97     39.53 o
   3   1   6        1.26        2.29      2.68 o
   4   1   6        1.34        5.65      9.88 o
   5   1   6        0.35       -4.94     17.65 o
   6   1   6      119.00      120.01     31.06 o
  -5   2   6      143.94      150.24      5.84 o
  -4   2   6      520.60      546.46     15.38 o
  -3   2   6      105.81      127.42      7.90 o
  -2   2   6      723.02      696.07     18.35 o
  -1   2   6      652.88      594.80     27.53 o
   0   2   6      103.94      114.04      6.99 o
   1   2   6        0.00       -1.41      4.24 o
   2   2   6      154.16      168.02      7.06 o
   3   2   6     1285.26     1344.10     88.24 o
   4   2   6       17.92       16.94     15.53 o
   5   2   6      167.77      160.25     20.47 o
   6   2   6       29.23       22.59     19.77 o
  -5   3   6        2.05        3.53      3.53 o
  -4   3   6       69.86       77.66      5.65 o
  -3   3   6        7.32       12.00      4.24 o
  -2   3   6     2202.50     2227.35     50.65 o
  -1   3   6     3175.50     2930.50     91.07 o
   0   3   6        0.89        6.54      6.71 o
   1   3   6     2491.52     2182.03     58.25 o
   2   3   6        4.68        2.82      4.24 o
   3   3   6       93.62       78.84      6.71 o
   4   3   6        0.42       -4.24     15.53 o
   5   3   6        1.94        1.41     13.41 o
   6   3   6        0.40       23.30     19.06 o
  -5   4   6       54.08       64.24      5.65 o
  -4   4   6      196.22      206.14      9.88 o
  -3   4   6       37.98       35.14      4.35 o
  -2   4   6      269.67      255.10     10.27 o
  -1   4   6      527.13      504.38     18.48 o
   0   4   6       12.39       20.29      5.72 o
   1   4   6      453.55      434.99     17.65 o
   2   4   6      433.25      417.05     14.45 o
   3   4   6       20.44       24.48      5.29 o
   4   4   6      101.17      113.15     13.06 o
   6   4   6        4.17      -24.71     24.71 o
  -5   5   6        5.72       -1.41      4.24 o
  -4   5   6      228.92      248.50     10.59 o
  -3   5   6        1.77        0.45      4.57 o
  -2   5   6     4287.80     4429.85     91.21 o
  -1   5   6     1534.88     1320.39     41.04 o
   0   5   6      271.91      309.44     12.95 o
   1   5   6       92.36       87.01      8.73 o
   2   5   6       49.87       48.87      7.11 o
   3   5   6       21.23       19.06      4.24 o
   4   5   6       82.38       86.43      4.24 o
   5   5   6       38.32       53.65     16.94 o
   6   5   6        2.79       -7.06     19.06 o
  -5   6   6       17.38       25.41      5.65 o
  -4   6   6        4.92       11.54      4.22 o
  -3   6   6       55.45       49.67      9.53 o
  -2   6   6       10.54       11.78      5.54 o
  -1   6   6     1532.51     1392.19     43.32 o
   0   6   6      144.76      152.89     11.45 o
   1   6   6      148.52      103.31     13.06 o
   2   6   6      356.05      334.06     16.24 o
   3   6   6        3.01       -3.99      3.99 o
   4   6   6      618.14      630.96     39.89 o
   5   6   6       14.92        8.47     13.41 o
   6   6   6        0.91        8.47     19.77 o
  -5   7   6        2.87        4.24      5.65 o
  -4   7   6       25.52       18.71      6.49 o
  -3   7   6      428.77      446.15     30.36 o
  -2   7   6      529.30      562.88     20.24 o
  -1   7   6     2495.13     2496.17     66.62 o
   0   7   6      115.12      120.00     15.88 o
   1   7   6      808.75      696.15     24.62 o
   2   7   6      377.74      377.03     19.68 o
   3   7   6       80.73       74.43      6.22 o
   4   7   6      412.58      407.39     17.30 o
   5   7   6       71.22       49.42     20.47 o
   6   7   6        1.95       11.30     20.47 o
  -5   8   6        3.50        7.06      6.35 o
  -4   8   6       68.50       60.79      7.96 o
  -3   8   6       55.67       92.30     44.48 o
  -2   8   6        2.43        2.51      5.54 o
  -1   8   6      292.99      302.29     14.25 o
   0   8   6       46.51       46.09      8.47 o
   1   8   6      606.45      570.60     21.31 o
   2   8   6       78.62      120.66     82.95 o
   3   8   6      130.53      121.69      7.94 o
   4   8   6        7.97       11.45      4.59 o
   5   8   6       28.20       11.30     14.12 o
   6   8   6        4.45       16.94     18.35 o
  -5   9   6        4.56        3.53      5.65 o
  -4   9   6       59.65       74.20      8.47 o
  -3   9   6     1500.93     1569.78     40.86 o
  -2   9   6      480.06      479.12     18.00 o
  -1   9   6      651.11      654.10     21.81 o
   0   9   6      275.75      312.46     33.89 o
   1   9   6       21.80       27.23      6.26 o
   2   9   6      182.60      191.31     13.56 o
   3   9   6      510.29      491.73     18.17 o
   4   9   6      982.97     1035.33     45.89 o
   5   9   6       52.92       45.80      2.78 o
   6   9   6        1.13       21.18     17.65 o
  -5  10   6       19.83       20.29     20.47 o
  -4  10   6       54.50       48.28      8.82 o
  -3  10   6       26.06       20.22      9.53 o
  -2  10   6      486.23      530.97     20.12 o
  -1  10   6      769.65      744.64     27.53 o
   0  10   6      217.19      250.36     13.56 o
   1  10   6        8.54        8.18      6.92 o
   2  10   6      257.19      316.18     29.64 o
   3  10   6      189.38      365.83    115.78 o
   4  10   6      248.79      235.72     10.48 o
   5  10   6        0.42        3.94      4.59 o
  -5  11   6        0.07       -7.97      8.73 o
  -4  11   6       37.24       31.21      7.77 o
  -3  11   6      210.09      251.59     12.89 o
  -2  11   6       41.49       50.32      7.36 o
  -1  11   6      323.07      289.52     16.11 o
   0  11   6      218.77      249.91     15.76 o
   1  11   6       50.35       59.44     30.36 o
   2  11   6      469.87      484.18     22.24 o
   3  11   6       49.59       46.30      7.29 o
   4  11   6       68.90       59.30      7.12 o
   5  11   6       58.29       51.26      4.85 o
  -5  12   6        0.00       11.30     12.71 o
  -4  12   6        0.34       11.23      7.36 o
  -3  12   6      805.79      794.31     37.42 o
  -2  12   6      315.59      342.46     20.45 o
  -1  12   6       34.93       29.30      9.98 o
   0  12   6      444.99      550.66     22.45 o
   1  12   6      322.09      348.34     17.81 o
   2  12   6      147.71      119.25     11.22 o
   3  12   6       66.89       94.22     40.95 o
   4  12   6      120.21      114.63     24.00 o
   5  12   6       12.38        2.79      7.41 o
  -4  13   6       18.46        3.21      9.18 o
  -3  13   6      188.97      206.43     14.21 o
  -2  13   6      984.65     1105.06     41.63 o
  -1  13   6       13.06       19.08      8.75 o
   0  13   6       37.35       47.38      9.72 o
   1  13   6       11.65        6.71      6.99 o
   2  13   6       39.07       31.46      7.12 o
   3  13   6     1133.76     1266.78     44.35 o
   4  13   6        0.32        0.97      7.23 o
   5  13   6        0.79        3.74     11.30 o
  -4  14   6       18.52       30.60      9.88 o
  -3  14   6        0.02       -7.51      7.51 o
  -2  14   6      110.82      143.63     20.12 o
  -1  14   6       97.57       97.85     11.86 o
   0  14   6     1217.49     1602.23     57.54 o
   1  14   6       46.92       45.45     12.71 o
   2  14   6      199.48      192.82     14.22 o
   3  14   6     1199.38     1231.50     43.63 o
   4  14   6        7.82       10.25     11.30 o
   5  14   6        0.35        4.07      6.22 o
  -4  15   6        2.96        7.65     12.35 o
  -3  15   6      102.07       97.07      9.62 o
  -2  15   6      633.25      677.68     30.55 o
  -1  15   6      162.18      156.01     14.83 o
   0  15   6      310.14      348.55     32.12 o
   1  15   6        0.16       40.95     11.98 o
   2  15   6       24.23       31.00      8.98 o
   3  15   6       13.10       -2.82     16.94 o
   4  15   6        0.67       -8.38     12.35 o
   5  15   6        1.05        1.85      7.77 o
  -4  16   6        0.55       -1.40     13.95 o
  -3  16   6       18.90       25.66     12.00 o
  -2  16   6      462.88      488.59     39.18 o
  -1  16   6        5.02       12.22      8.98 o
   0  16   6        9.07       12.81     10.17 o
   1  16   6        5.33       -6.57      9.27 o
   2  16   6      228.27      233.18     17.95 o
   3  16   6      136.35       97.08     15.17 o
   4  16   6        3.01       12.18      8.62 o
   5  16   6        0.07       -7.73      7.73 o
  -3  17   6        6.56       -7.34     12.35 o
  -2  17   6      150.17      125.99     17.25 o
  -1  17   6        2.92       -4.24     10.57 o
   0  17   6        0.49       -0.86     11.03 o
   1  17   6        0.56       10.50     15.88 o
   2  17   6       42.30       52.44     13.45 o
   3  17   6        9.37       22.03     14.12 o
   4  17   6        0.75       12.35     14.83 o
  -3  18   6       11.53        5.04      8.75 o
  -2  18   6       48.87       32.78     13.18 o
  -1  18   6        4.38        3.04      9.65 o
   0  18   6        0.05       -4.09     17.65 o
   1  18   6      141.05      116.12     16.22 o
   2  18   6      192.50      187.37     22.59 o
   3  18   6        3.96       18.51     11.03 o
   4  18   6        3.46        1.77      9.17 o
  -3  19   6        0.01       20.24      8.47 o
  -2  19   6        1.34        1.98      9.53 o
  -1  19   6      164.77      146.30     17.97 o
   0  19   6        6.21       -0.38      9.65 o
   1  19   6       32.56       30.54     11.16 o
   2  19   6        6.26       -0.17     10.22 o
   3  19   6       23.74       25.23     12.04 o
   4  19   6        8.07        1.41     22.24 o
  -2  20   6       44.28       39.39     10.57 o
  -1  20   6       28.51       61.43     18.17 o
   0  20   6        2.27        5.02     13.06 o
   1  20   6       23.36       -5.09     10.72 o
   2  20   6       45.86       28.24     12.48 o
   3  20   6        1.34      -11.10     11.10 o
  -2  21   6        0.45       -7.36     10.24 o
  -1  21   6       26.84       -9.05     17.17 o
   0  21   6       11.05       10.99     17.65 o
   1  21   6       55.36       27.47     34.59 o
   2  21   6       23.70       13.40     18.00 o
   3  21   6        0.90        1.63     16.08 o
  -1  22   6        2.01       -9.18     19.06 o
   0  22   6        8.99       -2.74     13.97 o
   1  22   6       19.04        7.94     17.22 o
   2  22   6        1.46       17.30     28.59 o
  -1  23   6        2.28      -16.24     18.35 o
   0  23   6        0.60       -2.12     19.06 o
   1  23   6       12.60      -12.71     24.00 o
   2  23   6        0.84      -25.41     25.41 o
  -1 -23   7       90.92       32.47     31.06 o
   0 -23   7        5.03        7.77      8.47 o
  -2 -22   7        0.69       12.00     18.35 o
  -1 -22   7       79.45      121.42     26.83 o
   0 -22   7       20.06       16.94      9.18 o
   1 -22   7        1.31        0.00      9.18 o
  -2 -21   7        0.05      -11.45     11.45 o
  -1 -21   7        4.11       -6.47      6.47 o
   0 -21   7       46.24       57.26      9.59 o
   1 -21   7        0.15       -9.44     28.59 o
   2 -21   7        1.18       -0.71      9.88 o
  -3 -20   7       13.31       -1.06     23.30 o
  -2 -20   7       33.27       34.47     11.95 o
  -1 -20   7       94.86      105.64      9.59 o
   0 -20   7        0.28        5.49     15.88 o
   1 -20   7       10.23        2.12      9.53 o
   2 -20   7       25.86       20.68     14.83 o
  -3 -19   7        0.12      -10.09     11.10 o
  -2 -19   7       16.90       21.15     17.65 o
  -1 -19   7      136.74      149.86     10.85 o
   0 -19   7       18.51       24.40     19.77 o
   1 -19   7        7.77        3.78      7.44 o
   2 -19   7       22.48       28.73     14.83 o
   3 -19   7        9.23       12.45      7.96 o
  -4 -18   7       15.03       16.91     10.45 o
  -3 -18   7       15.99        7.48      9.95 o
  -2 -18   7       26.47       22.88     10.22 o
  -1 -18   7       97.44       93.36      9.64 o
   0 -18   7       66.53       71.85     13.67 o
   1 -18   7        0.35       -5.40      6.17 o
   2 -18   7        2.70       11.56     14.12 o
   3 -18   7        4.39       -2.82     10.24 o
  -4 -17   7       13.52       21.50     10.45 o
  -3 -17   7        8.59       20.16     12.36 o
  -2 -17   7       15.32       19.88     12.86 o
  -1 -17   7        2.01        0.14      4.79 o
   0 -17   7       27.68       21.65     12.04 o
   1 -17   7       13.50       22.41     15.18 o
   2 -17   7       12.73       13.75      8.27 o
   3 -17   7       26.99       20.05     10.24 o
  -4 -16   7        0.86        7.51     10.24 o
  -3 -16   7       14.95       15.36     10.15 o
  -2 -16   7       60.92       55.64     10.98 o
  -1 -16   7      560.66      549.71     23.41 o
   0 -16   7        3.89       -3.43      8.73 o
   1 -16   7       27.93       16.67      5.74 o
   2 -16   7       16.89       19.06      7.26 o
   3 -16   7        0.69       -1.18      6.62 o
   4 -16   7        0.05       -0.24      6.73 o
  -4 -15   7        1.60       -0.69      7.99 o
  -3 -15   7       45.39       32.77      9.45 o
  -2 -15   7       79.57       77.40     12.16 o
  -1 -15   7       21.59       15.57      4.53 o
   0 -15   7       41.76       41.99     15.18 o
   1 -15   7       12.64       11.47      6.71 o
   2 -15   7       17.18        9.01      5.99 o
   3 -15   7        2.58       -6.62      6.62 o
   4 -15   7        2.75        2.51     11.30 o
  -5 -14   7        1.64       -7.06      7.06 o
  -4 -14   7        9.37       23.65     22.94 o
  -3 -14   7       15.48       11.74      8.82 o
  -2 -14   7       90.53       87.32     10.72 o
  -1 -14   7       98.63       88.20      7.11 o
   0 -14   7        0.03      -11.30     11.30 o
   1 -14   7       49.21       47.64     13.06 o
   2 -14   7       17.01       19.96      8.47 o
   3 -14   7       50.30       50.87     14.12 o
   4 -14   7        0.83        1.11      6.94 o
  -5 -13   7        3.24        6.05      6.78 o
  -4 -13   7        0.02       -7.77      7.77 o
  -3 -13   7        5.00       13.18      6.31 o
  -2 -13   7      408.73      366.41     20.71 o
  -1 -13   7       12.68        5.65      8.47 o
   0 -13   7       14.38       22.50      7.94 o
   1 -13   7       30.75       34.30     19.77 o
   2 -13   7        0.26       -2.77      5.93 o
   3 -13   7       38.92       41.35      8.82 o
   4 -13   7       52.63       40.95      9.83 o
  -5 -12   7        0.00        4.13      6.43 o
  -4 -12   7        0.67       -0.99     10.94 o
  -3 -12   7      191.77      199.75     12.71 o
  -2 -12   7      334.91      372.53     28.94 o
  -1 -12   7        2.99       11.45      8.82 o
   0 -12   7       26.38       41.36      9.79 o
   1 -12   7      158.58      159.26      9.53 o
   2 -12   7       63.63       76.42      7.06 o
   3 -12   7       25.38       16.75      6.00 o
   4 -12   7        5.94       -8.67     12.35 o
   5 -12   7        7.47       16.52      9.95 o
  -5 -11   7       16.62       18.28      6.62 o
  -4 -11   7        0.72       -1.89      4.72 o
  -3 -11   7        4.72        9.72      5.22 o
  -2 -11   7       34.18       30.80      9.14 o
  -1 -11   7       11.97       18.86      8.47 o
   0 -11   7        8.84       10.84      8.31 o
   1 -11   7      590.53      598.24     18.79 o
   2 -11   7        6.32        1.50      6.35 o
   3 -11   7        0.21        2.44      5.42 o
   4 -11   7       35.92       13.22      8.23 o
   5 -11   7       33.70       26.18      8.73 o
  -5 -10   7        2.21        2.57      5.42 o
  -4 -10   7        2.57       21.76      6.43 o
  -3 -10   7        1.77       -4.13      5.22 o
  -2 -10   7       27.88       25.59      6.00 o
  -1 -10   7      414.80      376.20     16.17 o
   0 -10   7       32.54       46.18     10.94 o
   1 -10   7       63.97       68.59      6.95 o
   2 -10   7        0.71       -8.47      8.47 o
   3 -10   7        2.72       12.27      5.65 o
   4 -10   7        0.09       -5.57     16.59 o
   5 -10   7       18.41       19.41      9.53 o
  -5  -9   7        0.01        4.09      4.72 o
  -4  -9   7      101.60      107.58     10.59 o
  -3  -9   7        4.07       -3.14      4.90 o
  -2  -9   7        1.15        4.21      4.53 o
  -1  -9   7      416.61      448.62     17.28 o
   0  -9   7      302.58      365.66     12.71 o
   1  -9   7      641.72      596.94     14.57 o
   2  -9   7        2.47        1.41      3.99 o
   3  -9   7        1.52        3.78     10.59 o
   4  -9   7       34.25       35.06      5.93 o
   5  -9   7        8.51       11.11      6.73 o
  -5  -8   7        0.03        1.85      3.90 o
  -4  -8   7       27.03       35.10      7.77 o
  -3  -8   7       39.40       45.94      5.72 o
  -2  -8   7      235.23      212.07      8.54 o
  -1  -8   7      790.69      758.34     26.51 o
   0  -8   7        7.63        9.50      2.82 o
   1  -8   7      709.25      705.10     16.72 o
   2  -8   7       16.13       17.82      3.63 o
   3  -8   7       24.11       27.56      4.70 o
   4  -8   7      161.05      147.24      8.22 o
   5  -8   7       69.37       62.19      6.22 o
  -5  -7   7        0.11        5.85      6.00 o
  -4  -7   7        1.06        0.00      7.41 o
  -3  -7   7       18.57       15.22      4.41 o
  -2  -7   7       51.34       48.74      7.77 o
  -1  -7   7       26.87       25.87      6.00 o
   0  -7   7       23.82       31.90      7.77 o
   1  -7   7       32.37       20.39      9.88 o
   2  -7   7       16.02       11.50      2.99 o
   3  -7   7        0.14        7.91      4.94 o
   4  -7   7       49.41       41.08     11.65 o
   5  -7   7        2.86       -7.06      7.06 o
  -5  -6   7       13.70       20.17     13.06 o
  -4  -6   7       73.51       75.65      9.18 o
  -3  -6   7       21.54       15.90      4.81 o
  -2  -6   7       11.48       14.83      3.63 o
  -1  -6   7      809.26      733.56     18.06 o
   0  -6   7      684.63      753.54     42.00 o
   1  -6   7        3.57        0.55      9.18 o
   2  -6   7       18.66        8.18      4.59 o
   3  -6   7      156.87      147.97     15.53 o
   4  -6   7      255.16      242.31     10.22 o
   5  -6   7        5.79        0.47      3.72 o
  -5  -5   7       12.64        0.52      8.47 o
  -4  -5   7        4.79        8.43      4.17 o
  -3  -5   7       35.82       46.14      8.47 o
  -2  -5   7      403.58      407.13      9.89 o
  -1  -5   7      332.28      319.47     10.24 o
   0  -5   7      100.47       97.69      7.73 o
   1  -5   7       53.23       48.42      4.57 o
   2  -5   7       22.30       20.18      4.05 o
   3  -5   7        6.01       18.97      4.70 o
   4  -5   7        4.52        6.71      4.49 o
   5  -5   7        0.10       -0.35      2.50 o
  -6  -4   7       44.31       59.30     17.65 o
  -5  -4   7        6.23        8.86      7.06 o
  -4  -4   7       11.60       10.53      7.77 o
  -3  -4   7     1505.33     1526.11     38.12 o
  -2  -4   7        5.25       -0.94      4.59 o
  -1  -4   7      487.88      477.21     13.32 o
   0  -4   7      241.97      287.25     13.56 o
   1  -4   7       75.37       73.42      4.70 o
   2  -4   7      185.87      195.66      8.13 o
   3  -4   7      533.39      593.19     16.79 o
   4  -4   7      187.34      196.26     11.30 o
   5  -4   7       10.75       24.00     14.83 o
   6  -4   7        0.14       23.30     19.06 o
  -6  -3   7        1.57      -14.12     14.12 o
  -5  -3   7        0.01        4.88     12.00 o
  -4  -3   7       80.23       85.27      6.00 o
  -3  -3   7        1.05       -1.36      3.72 o
  -2  -3   7      360.70      343.88      9.22 o
  -1  -3   7      171.12      173.79      8.47 o
   0  -3   7     6664.77     7446.98    175.37 o
   1  -3   7       44.38       38.59      4.24 o
   2  -3   7       49.19       59.44      8.47 o
   3  -3   7        0.01       -4.59      4.59 o
   4  -3   7        0.58        1.06      3.00 o
   5  -3   7        0.50       -9.18     12.00 o
   6  -3   7       21.49       20.47     19.77 o
  -6  -2   7       24.09        6.35     17.65 o
  -5  -2   7      102.94      136.59      9.53 o
  -4  -2   7       14.49       11.76      4.24 o
  -3  -2   7        0.73        3.74      4.05 o
  -2  -2   7       15.53       20.09      6.71 o
  -1  -2   7        0.84        1.32      3.63 o
   0  -2   7      510.96      599.39     21.40 o
   1  -2   7      168.96      162.04      8.99 o
   2  -2   7       28.12       23.86      3.39 o
   3  -2   7     1505.93     1499.16     34.70 o
   4  -2   7       24.36       22.59      2.82 o
   5  -2   7        0.07        9.18     14.83 o
   6  -2   7        4.00       31.06     26.83 o
  -6  -1   7        0.22       16.24     18.35 o
  -5  -1   7       11.07       12.19      3.53 o
  -4  -1   7        4.78        4.50      3.85 o
  -3  -1   7       70.25       87.98      6.00 o
  -2  -1   7      871.64      874.63     21.18 o
  -1  -1   7     2966.81     2837.58     60.04 o
   0  -1   7       86.28       95.66      6.49 o
   1  -1   7      157.24      172.07      9.53 o
   2  -1   7        2.74       -2.31      5.22 o
   3  -1   7        5.05        4.24      5.29 o
   4  -1   7       11.91        7.77      2.12 o
   5  -1   7        0.07      -15.53     15.53 o
   6  -1   7        0.00       30.36     20.47 o
  -6   0   7        0.02       12.00     23.30 o
  -5   0   7       47.69       50.68      3.99 o
  -4   0   7      274.15      304.93      9.69 o
  -3   0   7      167.06      176.58     16.24 o
  -2   0   7        0.16        8.47      4.24 o
  -1   0   7        2.65        7.06      4.94 o
   0   0   7        2.31        2.12      6.35 o
   1   0   7      451.06      422.87     25.41 o
   2   0   7        8.90       17.32      3.52 o
   3   0   7     1132.29     1279.41    100.25 o
   4   0   7        0.32        0.00      1.41 o
   5   0   7        9.12       21.18     21.18 o
   6   0   7        7.32      -24.00     24.00 o
  -5   1   7        5.16        5.12      3.35 o
  -4   1   7      151.80      170.72      7.41 o
  -3   1   7      118.08      135.59      6.52 o
  -2   1   7     4457.36     4530.13     93.19 o
  -1   1   7     1204.67      924.10     28.94 o
   0   1   7       79.33      100.95      7.06 o
   1   1   7        4.35        1.06      3.49 o
   2   1   7       28.16       26.12      4.24 o
   3   1   7       85.08       86.88     20.12 o
   4   1   7        1.95       -3.53     14.12 o
   5   1   7        1.08      -18.35     18.35 o
   6   1   7        0.43       19.06     18.35 o
  -5   2   7       66.42       58.59      4.94 o
  -4   2   7        2.51        8.47      4.24 o
  -3   2   7      269.83      270.38      9.88 o
  -2   2   7      613.81      606.42     16.24 o
  -1   2   7      970.62      883.86     25.41 o
   0   2   7       58.91       50.12      6.35 o
   1   2   7        1.91       -4.24      4.24 o
   2   2   7      219.85      172.96      7.77 o
   3   2   7       17.43       37.25     24.71 o
   4   2   7      155.00      220.96     22.59 o
   5   2   7      110.10      127.78     21.88 o
   6   2   7        0.03       45.18     26.12 o
  -5   3   7       83.50       95.30      6.35 o
  -4   3   7        0.89        2.12      4.24 o
  -3   3   7       15.27       20.47      4.24 o
  -2   3   7      785.02      876.96     71.30 o
  -1   3   7       32.96       11.56     12.00 o
   0   3   7       75.64       89.66      9.88 o
   1   3   7     2365.60     2104.78     60.47 o
   2   3   7       67.51       76.24      6.35 o
   3   3   7       13.79        8.12      3.21 o
   4   3   7       42.17       39.76      3.88 o
   5   3   7       36.66       24.00     15.53 o
   6   3   7        6.26       -8.47     18.35 o
  -5   4   7       29.38       26.83      4.24 o
  -4   4   7       61.66       67.07      6.35 o
  -3   4   7       31.71       29.65      6.35 o
  -2   4   7       18.81        6.76      4.94 o
  -1   4   7        4.50       -1.01      6.17 o
   0   4   7        3.82       -4.15     13.06 o
   1   4   7     1232.70     1173.69     39.01 o
   2   4   7      132.67      107.37      8.13 o
   3   4   7      244.38      230.54      8.07 o
   4   4   7      342.53      378.62      9.97 o
   5   4   7      269.76      272.50     26.12 o
   6   4   7        0.34       -7.06     16.24 o
  -5   5   7       19.55       24.71      6.35 o
  -4   5   7       60.40       59.30      6.35 o
  -3   5   7      102.29       96.33      7.80 o
  -2   5   7      907.04      907.20     36.71 o
  -1   5   7     3813.21     3528.64    144.02 o
   0   5   7       49.26       83.17     21.88 o
   1   5   7     1187.90     1126.49     35.48 o
   2   5   7      907.50      831.27     26.46 o
   3   5   7        2.66       -2.82      3.53 o
   4   5   7      221.59      209.84      7.23 o
   5   5   7        7.35       32.47     15.53 o
   6   5   7        2.74       29.65     27.53 o
  -5   6   7       57.42       50.83      6.35 o
  -4   6   7       53.01       43.06      7.06 o
  -3   6   7      110.74      138.87     12.89 o
  -2   6   7      253.31      306.80     16.24 o
  -1   6   7      375.15      438.40     16.67 o
   0   6   7      372.73      450.21     17.45 o
   1   6   7      107.09      104.87      8.82 o
   2   6   7      107.49      462.51    292.27 o
   3   6   7       81.09       77.40      6.22 o
   4   6   7      447.02      481.97     13.43 o
   5   6   7      196.08      224.49     26.12 o
   6   6   7        0.10        4.94     26.12 o
  -5   7   7        0.18        3.53      5.65 o
  -4   7   7       86.09       67.64      7.63 o
  -3   7   7      180.25      202.56     10.97 o
  -2   7   7       53.57       59.87      7.26 o
  -1   7   7     2185.22     2115.62     63.52 o
   0   7   7       28.93       23.35     35.30 o
   1   7   7       72.22       75.43      9.14 o
   2   7   7       30.57       29.29      6.00 o
   3   7   7      354.17      349.00     13.95 o
   4   7   7       39.95       37.27      4.94 o
   5   7   7        4.26       -1.41     19.06 o
   6   7   7        0.28       -9.88     17.65 o
  -5   8   7        2.89       17.65      6.35 o
  -4   8   7        0.53       -0.18      5.45 o
  -3   8   7       12.23       14.19      9.18 o
  -2   8   7      216.57      211.37     19.41 o
  -1   8   7      249.56      225.46     14.12 o
   0   8   7      180.42      211.62     12.36 o
   1   8   7        4.78        7.77      6.11 o
   2   8   7      409.19      385.35     19.95 o
   3   8   7        0.73       -1.06      5.49 o
   4   8   7     1709.97     1944.10     40.30 o
   5   8   7        0.87       14.83     15.53 o
   6   8   7       20.44       50.12     22.59 o
  -5   9   7       19.95        9.18      7.06 o
  -4   9   7        4.63        9.83      6.40 o
  -3   9   7      785.13      803.20     25.23 o
  -2   9   7        0.20       -9.01     12.00 o
  -1   9   7       15.92       32.56     10.34 o
   0   9   7       10.68       14.38      7.80 o
   1   9   7      310.90      282.76     12.95 o
   2   9   7       47.13       53.07      9.53 o
   3   9   7      197.95      204.43     26.47 o
   4   9   7        6.28        0.81      4.92 o
   5   9   7        4.90        3.03      9.88 o
  -5  10   7       84.94       90.56     14.12 o
  -4  10   7        5.12       14.97      7.05 o
  -3  10   7      266.70      251.05     12.86 o
  -2  10   7      306.36      359.71     32.12 o
  -1  10   7      112.51      137.32      9.98 o
   0  10   7       80.15       74.01     12.00 o
   1  10   7        0.87       -0.10     10.17 o
   2  10   7       22.47       22.39      9.50 o
   3  10   7      164.06      187.93     11.03 o
   4  10   7       52.41       49.35      6.73 o
   5  10   7       15.90        6.47      8.47 o
  -5  11   7        2.93        6.08     10.59 o
  -4  11   7        8.99       15.03      8.47 o
  -3  11   7      443.95      435.43     17.74 o
  -2  11   7        0.00        3.07     14.47 o
  -1  11   7        2.34        2.32     11.65 o
   0  11   7       19.39       21.53      7.49 o
   1  11   7        9.30        2.63     13.77 o
   2  11   7        4.85       13.43      9.22 o
   3  11   7       54.84       52.95      9.18 o
   4  11   7       93.11       82.24     10.94 o
   5  11   7       30.08       23.76      4.83 o
  -4  12   7        8.40        6.94      6.72 o
  -3  12   7       31.68       41.65      7.90 o
  -2  12   7       32.85       51.87     11.16 o
  -1  12   7      404.40      362.22     24.00 o
   0  12   7       63.91       55.29     10.17 o
   1  12   7       11.89       24.88      9.18 o
   2  12   7       31.72       20.49      7.57 o
   3  12   7      674.58      730.09     26.12 o
   4  12   7       34.57       45.14      8.23 o
   5  12   7       39.51       51.14      7.23 o
  -4  13   7       68.92       67.40     16.94 o
  -3  13   7      100.83      104.12     12.71 o
  -2  13   7      119.99      120.85     11.95 o
  -1  13   7        0.08        5.51     10.45 o
   0  13   7       14.49       15.88      8.49 o
   1  13   7       80.10       69.73      9.22 o
   2  13   7       20.38        6.00      9.53 o
   3  13   7      437.26      462.95     23.45 o
   4  13   7        1.80       -5.19      7.77 o
   5  13   7       41.85       46.46      6.99 o
  -4  14   7       11.87        8.86     11.30 o
  -3  14   7       85.02       80.00     16.94 o
  -2  14   7      241.48      285.08     22.11 o
  -1  14   7       41.78       43.05     12.00 o
   0  14   7      235.87      279.01     18.95 o
   1  14   7       39.58       43.68     18.71 o
   2  14   7      576.53      718.94     50.48 o
   3  14   7       10.15       19.37     30.71 o
   4  14   7        4.35        3.77      6.08 o
   5  14   7       21.32       44.83      8.23 o
  -4  15   7        0.10        0.16     12.00 o
  -3  15   7       52.28       46.86     14.12 o
  -2  15   7        0.12       -9.30     25.41 o
  -1  15   7        6.30       -0.56      9.40 o
   0  15   7       40.23       42.79     10.97 o
   1  15   7       46.74       67.33     11.86 o
   2  15   7      368.62      403.41     27.89 o
   3  15   7        5.33       44.39     32.83 o
   4  15   7        8.96        6.67      8.82 o
   5  15   7       15.24       25.35      8.13 o
  -4  16   7       30.80       18.76     11.86 o
  -3  16   7        3.51       -0.92     21.53 o
  -2  16   7       14.44        7.06     16.24 o
  -1  16   7        4.19        6.74     10.45 o
   0  16   7      157.37      169.77     28.59 o
   1  16   7        0.74        3.50      9.79 o
   2  16   7       36.10       49.45     38.47 o
   3  16   7      125.97      137.81     17.75 o
   4  16   7        8.99      -11.65     11.65 o
  -3  17   7        1.47        2.65      8.62 o
  -2  17   7        3.95       14.46     13.95 o
  -1  17   7        0.17       -8.94      8.94 o
   0  17   7       40.71       28.59     12.36 o
   1  17   7       30.81       37.56     30.36 o
   2  17   7      492.05      533.04     47.65 o
   3  17   7      235.95      189.93     18.22 o
   4  17   7        4.45       -6.47      8.62 o
  -3  18   7       15.66       28.47     11.65 o
  -2  18   7      112.75      106.51     18.45 o
  -1  18   7      260.85      286.94     21.71 o
   0  18   7       21.15       19.06     11.48 o
   1  18   7       14.60      -10.97     10.97 o
   2  18   7        0.15       19.57     22.24 o
   3  18   7      116.65      137.84     34.59 o
   4  18   7        0.04        5.71     11.86 o
  -3  19   7        0.55      -13.04     13.04 o
  -2  19   7        4.38       -5.99     13.32 o
  -1  19   7       23.71        7.34     12.89 o
   0  19   7        1.48        7.28     12.27 o
   1  19   7      329.11      317.72     25.60 o
   2  19   7       38.72       17.57     14.67 o
   3  19   7       42.69       46.78     13.77 o
   4  19   7        0.67       -5.88      9.22 o
  -2  20   7       16.87       15.85     17.67 o
  -1  20   7        0.06        6.35     11.48 o
   0  20   7        2.08       -4.57     13.40 o
   1  20   7       20.96       -1.93     12.80 o
   2  20   7       16.95        6.88     16.24 o
   3  20   7        1.32       -3.73     16.24 o
  -2  21   7       55.02       64.95     14.12 o
  -1  21   7        2.33       -1.93     22.59 o
   0  21   7        3.74      -11.98     11.98 o
   1  21   7       24.07        2.12     17.30 o
   2  21   7       52.27       15.19     13.74 o
   3  21   7        3.38      -10.15     10.15 o
  -1  22   7        0.11      -26.83     26.83 o
   0  22   7       12.70        4.12     14.36 o
   1  22   7       60.19       64.38     16.59 o
   2  22   7        5.92        9.67     12.86 o
   0  23   7       56.89       90.36     31.06 o
   1  23   7       73.79       47.30     22.59 o
  -2 -22   8        0.21      -16.94     17.65 o
  -1 -22   8        0.00        6.35     20.47 o
   0 -22   8       14.66       14.12      8.47 o
   1 -22   8        0.18       -5.65      9.88 o
  -2 -21   8        0.47       -8.04     11.95 o
  -1 -21   8       74.41       83.96     17.30 o
   0 -21   8       16.95       15.32      9.88 o
   1 -21   8        1.68       13.41     13.41 o
   2 -21   8        8.79       -8.47     11.30 o
  -3 -20   8       26.01        1.15     15.60 o
  -2 -20   8       10.78       13.34     14.21 o
  -1 -20   8       38.08       63.57     15.67 o
   0 -20   8       11.11       10.93      6.80 o
   1 -20   8       11.12        7.18      8.82 o
   2 -20   8       21.96       17.76     11.30 o
  -3 -19   8        0.76       -0.23     16.24 o
  -2 -19   8        0.23      -10.98     10.98 o
  -1 -19   8       14.85       19.97     15.45 o
   0 -19   8        4.76       15.73      6.55 o
   1 -19   8        1.71       13.04      7.34 o
   2 -19   8        9.93       15.70     11.65 o
   3 -19   8       17.56        7.25      8.54 o
  -4 -18   8        7.00       12.71     10.59 o
  -3 -18   8        0.94       -6.80     11.62 o
  -2 -18   8       23.76       -3.84     10.69 o
  -1 -18   8      104.81       73.76     22.24 o
   0 -18   8       96.87      100.25     38.83 o
   1 -18   8       14.46       15.97      6.88 o
   2 -18   8        8.69       13.91     11.65 o
   3 -18   8        4.21       10.01      6.94 o
  -4 -17   8        7.13        8.74     15.18 o
  -3 -17   8       38.79       45.54      9.72 o
  -2 -17   8        7.86       15.19     19.06 o
  -1 -17   8       44.08       43.53     14.45 o
   0 -17   8       30.44       51.02     18.00 o
   1 -17   8       75.81       73.12      8.77 o
   2 -17   8       13.86        9.08     19.41 o
   3 -17   8       17.70       15.18      7.49 o
  -4 -16   8        0.46       -0.78      8.07 o
  -3 -16   8        0.14        4.96      7.01 o
  -2 -16   8      115.26      106.85     13.91 o
  -1 -16   8      123.86      127.97     13.45 o
   0 -16   8        6.34        1.70      5.40 o
   1 -16   8        4.30        0.13      5.95 o
   2 -16   8       47.49       40.36      6.00 o
   3 -16   8        2.72        4.71      6.40 o
   4 -16   8        0.48        1.14      9.65 o
  -4 -15   8        0.36       -3.53     12.35 o
  -3 -15   8       28.59       20.55      6.92 o
  -2 -15   8      344.16      326.11     55.77 o
  -1 -15   8      180.12      165.39     14.45 o
   0 -15   8      269.17      343.08     14.87 o
   1 -15   8       35.73       50.56      7.26 o
   2 -15   8       77.52       61.87      5.99 o
   3 -15   8        1.14        1.85      7.23 o
   4 -15   8        0.00       -3.34      8.54 o
  -4 -14   8       11.03        8.64     10.24 o
  -3 -14   8      113.67      118.16     24.36 o
  -2 -14   8       26.53       34.90      8.44 o
  -1 -14   8       17.42       14.65     15.53 o
   0 -14   8       41.15       44.07      5.24 o
   1 -14   8       86.73       87.17     13.41 o
   2 -14   8        8.41        1.28      5.42 o
   3 -14   8      123.68      125.43      9.33 o
   4 -14   8        0.16       10.20     16.24 o
  -5 -13   8        2.26        4.79     10.31 o
  -4 -13   8        1.96        4.85      5.60 o
  -3 -13   8       22.42       20.21      7.06 o
  -2 -13   8      283.94      272.17     16.78 o
  -1 -13   8      119.48      108.77     16.94 o
   0 -13   8        0.09       -4.59      4.59 o
   1 -13   8        2.54        0.56      6.35 o
   2 -13   8       61.26       51.90      5.72 o
   3 -13   8       23.47        9.53      6.00 o
   4 -13   8       11.47        5.65      7.99 o
  -5 -12   8       14.57       12.14      7.77 o
  -4 -12   8       27.40       29.33      8.10 o
  -3 -12   8       55.79       55.33     13.77 o
  -2 -12   8       66.56       65.50     10.83 o
  -1 -12   8      712.91      748.13     33.89 o
   0 -12   8       63.84       82.64      5.98 o
   1 -12   8      309.97      327.21     11.22 o
   2 -12   8        1.49       14.83      5.42 o
   3 -12   8       35.96       27.45      6.73 o
   4 -12   8        0.06       -3.98      6.22 o
  -5 -11   8        3.49        6.98     10.24 o
  -4 -11   8        5.92       -1.85      5.45 o
  -3 -11   8        3.36        0.28      4.70 o
  -2 -11   8      100.93       95.48      7.77 o
  -1 -11   8      407.66      394.74     19.17 o
   0 -11   8       45.54       47.92      4.59 o
   1 -11   8        8.41        9.56      4.24 o
   2 -11   8        6.81       13.27      5.93 o
   3 -11   8        0.25       -2.65      4.92 o
   4 -11   8        7.38        5.65      5.99 o
   5 -11   8        7.83        5.78     19.06 o
  -5 -10   8        0.42        0.53      5.74 o
  -4 -10   8        2.06        8.00      6.62 o
  -3 -10   8      119.28      117.33      8.44 o
  -2 -10   8      535.45      498.40     18.35 o
  -1 -10   8     1010.88      941.92     98.48 o
   0 -10   8      331.98      423.38     14.16 o
   1 -10   8       67.89       68.09      4.94 o
   2 -10   8        0.63        1.27      3.72 o
   3 -10   8       19.05       15.56      6.08 o
   4 -10   8       63.04       54.36      7.16 o
   5 -10   8        0.83       -3.61     13.77 o
  -5  -9   8        0.52        8.98      8.82 o
  -4  -9   8      107.47      109.26      8.10 o
  -3  -9   8        0.04       10.76      5.54 o
  -2  -9   8        7.04        0.40     10.24 o
  -1  -9   8       82.67       76.89      7.06 o
   0  -9   8       23.50       42.05      6.71 o
   1  -9   8       77.25       68.12     10.59 o
   2  -9   8        6.58        5.74      6.71 o
   3  -9   8       33.59       36.86      5.65 o
   4  -9   8        3.13       -9.29     10.24 o
   5  -9   8        9.68        3.18     11.65 o
  -5  -8   8        1.33        9.02      4.41 o
  -4  -8   8       24.73       14.09      6.11 o
  -3  -8   8      174.57      165.04      9.40 o
  -2  -8   8       30.39       25.84      5.05 o
  -1  -8   8       24.52       16.83      3.37 o
   0  -8   8     1523.28     2023.97     59.97 o
   1  -8   8      612.51      662.49     19.37 o
   2  -8   8        3.55       -2.76      3.97 o
   3  -8   8        5.08       14.64     16.24 o
   4  -8   8       34.25       21.31      5.74 o
   5  -8   8        6.52       14.12      7.41 o
  -5  -7   8        4.43       17.61      5.40 o
  -4  -7   8       17.97       13.89     12.00 o
  -3  -7   8       44.15       53.39     11.30 o
  -2  -7   8      178.38      141.18      7.41 o
  -1  -7   8       11.84        8.65      3.18 o
   0  -7   8       38.88       44.07      7.12 o
   1  -7   8       66.77       70.95      9.48 o
   2  -7   8      141.87      125.66      7.57 o
   3  -7   8        5.84        4.11      5.34 o
   4  -7   8       61.05       62.85     16.94 o
   5  -7   8       10.37       16.13      4.72 o
  -5  -6   8        0.63        9.35      9.88 o
  -4  -6   8      444.98      468.65     17.30 o
  -3  -6   8        1.80        2.82      8.82 o
  -2  -6   8        7.72        9.68      3.93 o
  -1  -6   8      769.10      763.73     27.89 o
   0  -6   8     1057.01     1245.38     37.78 o
   1  -6   8        1.20       -0.18      3.18 o
   2  -6   8       48.54       51.86      5.22 o
   3  -6   8       38.52       38.79      5.72 o
   4  -6   8        0.39        3.01      4.72 o
   5  -6   8        1.78       -4.32     10.59 o
  -5  -5   8      168.86      185.98      8.87 o
  -4  -5   8        5.98        5.65      4.17 o
  -3  -5   8      143.34      130.27      6.63 o
  -2  -5   8       53.46       73.75     12.00 o
  -1  -5   8      593.02      560.14     15.61 o
   0  -5   8      956.73     1072.13     34.43 o
   1  -5   8      126.07      120.39      6.08 o
   2  -5   8        0.19       -1.26     14.47 o
   3  -5   8       21.37       15.78      5.60 o
   4  -5   8      172.40      173.97     18.71 o
   5  -5   8        0.12        4.29      3.88 o
  -5  -4   8        1.04       -0.85      4.24 o
  -4  -4   8      177.05      181.31     17.65 o
  -3  -4   8      908.76      940.56     21.59 o
  -2  -4   8        0.63       -0.24      7.77 o
  -1  -4   8       36.18       35.21      7.06 o
   0  -4   8        5.24       10.85      4.94 o
   1  -4   8        0.06        1.59      3.18 o
   2  -4   8      324.67      344.56     11.49 o
   3  -4   8        7.08       16.84      5.08 o
   4  -4   8        6.78        4.94      3.99 o
   5  -4   8        1.51        1.41      2.12 o
  -5  -3   8       10.24        7.68      4.59 o
  -4  -3   8        9.19        5.31      4.27 o
  -3  -3   8      399.59      388.38     14.47 o
  -2  -3   8       20.08       13.81      3.22 o
  -1  -3   8      489.00      446.32     16.94 o
   0  -3   8     1844.93     1999.20     53.80 o
   1  -3   8      318.77      270.16     12.04 o
   2  -3   8       37.89       44.49      4.49 o
   3  -3   8       88.64       83.45      8.47 o
   4  -3   8       17.85       25.31      4.24 o
   5  -3   8        7.89       14.12     14.12 o
   6  -3   8       20.92       67.77     29.65 o
  -5  -2   8      165.79      176.83     15.18 o
  -4  -2   8        4.21        1.78      4.61 o
  -3  -2   8        0.13       -4.05      4.05 o
  -2  -2   8      131.58      145.02      5.60 o
  -1  -2   8      121.73      107.14      6.17 o
   0  -2   8      900.89      972.39     29.20 o
   1  -2   8      681.35      757.79     24.72 o
   2  -2   8        9.52        5.69      3.90 o
   3  -2   8      136.05      144.65     20.12 o
   4  -2   8       53.28       45.89      4.24 o
   5  -2   8       89.56       88.24     16.24 o
   6  -2   8        0.58      -14.83     16.94 o
  -5  -1   8       24.78       28.37      4.53 o
  -4  -1   8       76.50       98.41      6.43 o
  -3  -1   8       47.03       59.74     10.24 o
  -2  -1   8       20.17       24.31      4.35 o
  -1  -1   8        2.07        1.76      3.63 o
   0  -1   8      788.29      916.47     27.83 o
   1  -1   8      546.17      552.01     18.71 o
   2  -1   8        0.65       -2.82      6.71 o
   3  -1   8        8.06       17.95      4.22 o
   4  -1   8        0.08        1.41      2.82 o
   5  -1   8       21.25       24.71     21.88 o
   6  -1   8       26.30       16.24     18.35 o
  -5   0   8       82.24      103.34      7.41 o
  -4   0   8      366.84      383.58     62.83 o
  -3   0   8       88.23       93.14     17.65 o
  -2   0   8       98.16       99.54      7.06 o
  -1   0   8       25.41       25.41      4.24 o
   0   0   8        6.60       14.12      7.06 o
   1   0   8      123.81      170.84     14.12 o
   2   0   8     2841.35     2911.06     74.37 o
   3   0   8      673.05      668.86     15.85 o
   4   0   8        2.53        0.00      2.82 o
   5   0   8       51.79       45.89     24.71 o
   6   0   8       13.93       31.77     21.18 o
  -5   1   8       11.37       14.83      4.24 o
  -4   1   8      283.97      293.68     11.30 o
  -3   1   8       43.43       36.71      5.65 o
  -2   1   8     3720.90     4000.66    109.42 o
  -1   1   8        5.81        1.41      5.65 o
   0   1   8        2.62        6.24      4.57 o
   1   1   8      359.15      299.78      9.27 o
   2   1   8      245.00      241.44     10.59 o
   3   1   8      176.32      190.87      7.79 o
   4   1   8        0.31       -1.41      2.12 o
   5   1   8       14.81       14.83     15.53 o
   6   1   8       18.17       38.83     19.77 o
  -5   2   8       13.08       16.24      4.94 o
  -4   2   8        0.05        0.71      4.24 o
  -3   2   8        3.30       -1.41      4.24 o
  -2   2   8       42.69       42.36      4.94 o
  -1   2   8        0.54        2.82      5.65 o
   0   2   8      650.27      857.74     28.94 o
   1   2   8     3213.61     2703.82     72.71 o
   2   2   8     3850.32     3858.76     96.72 o
   3   2   8     1053.73     1110.26     26.79 o
   4   2   8        0.88       -2.12      2.12 o
   5   2   8        0.84        7.77     14.83 o
   6   2   8        0.02       21.88     16.94 o
  -5   3   8       13.66       14.12      4.24 o
  -4   3   8       43.97       35.30      5.65 o
  -3   3   8        0.09        4.94      4.24 o
  -2   3   8       42.57       47.30      6.35 o
  -1   3   8      510.91      556.06     30.00 o
   0   3   8       11.75       13.14      6.94 o
   1   3   8     2698.86     2443.32     69.18 o
   2   3   8      592.20      622.65     21.18 o
   3   3   8      132.74      118.07     13.41 o
   4   3   8        8.05        6.08      9.18 o
   5   3   8        9.36       36.00     19.06 o
   6   3   8        1.13      -19.06     27.53 o
  -5   4   8       12.02       12.71      4.94 o
  -4   4   8      107.63      104.48      7.77 o
  -3   4   8        0.04       -2.12      5.65 o
  -2   4   8      201.53      197.44      8.10 o
  -1   4   8      498.45      462.94     19.16 o
   0   4   8        0.28        2.97      6.92 o
   1   4   8       34.78       40.74      5.99 o
   2   4   8     1995.86     1983.74     52.24 o
   3   4   8      404.87      396.04     14.12 o
   4   4   8      570.54      616.41     18.00 o
   5   4   8        6.09       14.83     14.83 o
   6   4   8        2.26       22.59     19.77 o
  -5   5   8       52.68       65.65      7.06 o
  -4   5   8       41.83       28.24      6.35 o
  -3   5   8      754.10      795.41     25.06 o
  -2   5   8        4.92        5.70      5.11 o
  -1   5   8      633.01      637.21     20.39 o
   0   5   8        4.02        8.35      5.72 o
   1   5   8      942.67      848.87     27.12 o
   2   5   8        5.41       -0.39      4.94 o
   3   5   8       23.48       13.41      4.94 o
   4   5   8      230.41      242.78     19.77 o
   5   5   8       24.65        5.65     18.35 o
   6   5   8        0.03        0.00     18.35 o
  -5   6   8       19.95       24.71      6.35 o
  -4   6   8        6.41        2.82      4.94 o
  -3   6   8       82.38       74.12      7.80 o
  -2   6   8      142.84      171.18     10.59 o
  -1   6   8      132.26      132.07      9.45 o
   0   6   8      594.14      705.40     53.30 o
   1   6   8     2904.04     2725.10     76.48 o
   2   6   8     1365.73     1234.39     35.67 o
   3   6   8       10.61        8.47      4.05 o
   4   6   8       96.53      101.10      6.10 o
   5   6   8       74.37       69.89     19.06 o
   6   6   8        0.10       19.06     26.12 o
  -5   7   8       36.59       37.42      7.06 o
  -4   7   8       30.12       26.12      5.65 o
  -3   7   8       23.80       36.85      9.50 o
  -2   7   8      429.40      474.12     16.57 o
  -1   7   8     2763.33     2834.96     73.57 o
   0   7   8        0.01        0.89      5.72 o
   1   7   8       36.56       44.81     14.47 o
   2   7   8      381.00      390.76     20.83 o
   3   7   8        6.37       12.51      5.08 o
   4   7   8      345.41      366.37     22.24 o
   5   7   8       33.48       17.08     13.41 o
   6   7   8        3.25      -20.47     25.41 o
  -5   8   8        2.68       11.30      6.35 o
  -4   8   8        7.16       12.00      9.53 o
  -3   8   8       41.73       33.32      6.71 o
  -2   8   8       14.01       35.90     10.17 o
  -1   8   8      329.35      331.92     16.08 o
   0   8   8      322.06      389.68     20.10 o
   1   8   8     2154.67     2202.50     66.39 o
   2   8   8      187.67      156.02      9.83 o
   3   8   8       22.17        6.18      6.22 o
   4   8   8        5.97       16.07      5.38 o
   5   8   8        9.43        6.05      4.24 o
  -5   9   8        5.02       12.00      7.77 o
  -4   9   8        1.89       11.48      6.40 o
  -3   9   8       59.72      184.04     48.71 o
  -2   9   8        0.02        4.73     11.65 o
  -1   9   8      903.48      929.46     30.33 o
   0   9   8      734.56      901.77     31.55 o
   1   9   8      157.57      150.50     10.65 o
   2   9   8       52.57       62.03      8.44 o
   3   9   8       94.68      120.52     19.06 o
   4   9   8       82.10       67.68      6.94 o
   5   9   8        3.08       -1.66     25.06 o
  -5  10   8        2.16        1.41      7.06 o
  -4  10   8        9.63       10.54      7.16 o
  -3  10   8      125.60      148.97     10.90 o
  -2  10   8       73.37       52.58     10.24 o
  -1  10   8       44.53       57.26     10.65 o
   0  10   8     1587.79     1963.39     54.16 o
   1  10   8      615.55      563.35     23.07 o
   2  10   8       92.46      101.24     24.36 o
   3  10   8      962.75      923.34     31.85 o
   4  10   8       43.79       33.18      7.41 o
   5  10   8        1.00        6.54      4.94 o
  -5  11   8        0.05       -0.71      7.06 o
  -4  11   8        8.24        6.22      7.16 o
  -3  11   8      226.45      228.32     32.47 o
  -2  11   8      574.33      624.45     26.97 o
  -1  11   8      124.21      129.24     14.83 o
   0  11   8      372.06      424.82     19.66 o
   1  11   8        1.04        6.20     12.35 o
   2  11   8      291.91      284.83     17.09 o
   3  11   8       80.57      173.96    139.43 o
   4  11   8        9.09        5.97      6.43 o
   5  11   8        2.01       -2.59     20.47 o
  -4  12   8       16.99        0.11      6.80 o
  -3  12   8       30.34       47.21      8.07 o
  -2  12   8      274.55      306.28     19.80 o
  -1  12   8       71.45       64.92     12.45 o
   0  12   8        4.11       16.83      7.94 o
   1  12   8        7.59        3.69      7.06 o
   2  12   8      203.13      171.97     11.30 o
   3  12   8      160.72      177.13     17.30 o
   4  12   8        2.50       10.59      7.49 o
   5  12   8        0.35        1.06      7.77 o
  -4  13   8        0.09        4.24      7.49 o
  -3  13   8      106.06      131.02     15.53 o
  -2  13   8       34.00       47.22     32.47 o
  -1  13   8        4.57       16.59     11.48 o
   0  13   8      434.64      589.09     26.20 o
   1  13   8       13.87       19.97      9.33 o
   2  13   8      149.37      175.25     17.30 o
   3  13   8      386.31      416.33     19.95 o
   4  13   8       16.81       10.91     12.71 o
   5  13   8       34.29       43.19      7.23 o
  -4  14   8       39.30       34.83     13.41 o
  -3  14   8       79.57       87.18      9.81 o
  -2  14   8      210.68      204.01     17.78 o
  -1  14   8        1.86       -5.74      7.63 o
   0  14   8      263.87      310.29     18.09 o
   1  14   8        6.71       -8.68     14.12 o
   2  14   8        2.99       30.92     11.86 o
   3  14   8      222.08      303.45     74.83 o
   4  14   8        8.75       14.28      8.73 o
   5  14   8        0.61        0.00      6.43 o
  -4  15   8        4.63       -0.18      9.72 o
  -3  15   8       32.59       42.82      8.98 o
  -2  15   8      120.76      111.03     14.25 o
  -1  15   8        2.17       -0.56      9.40 o
   0  15   8       92.11      103.40     17.30 o
   1  15   8      136.11      139.73     14.95 o
   2  15   8      401.63      415.31     24.94 o
   3  15   8      244.30      242.03     17.65 o
   4  15   8        0.38        1.93      9.88 o
   5  15   8        4.67       19.70      8.13 o
  -4  16   8       90.29       58.56     16.95 o
  -3  16   8       75.26       56.86     10.60 o
  -2  16   8      225.32      239.70     20.71 o
  -1  16   8        1.52       -8.85     18.35 o
   0  16   8        3.60       -0.35      9.53 o
   1  16   8       37.87       31.02      9.22 o
   2  16   8      264.49      318.38     22.21 o
   3  16   8       34.14       30.97     10.45 o
   4  16   8        9.49        4.28     24.71 o
  -3  17   8        0.84        6.79      8.34 o
  -2  17   8      104.63       99.60     14.93 o
  -1  17   8       57.82       43.90     11.95 o
   0  17   8        7.77       -1.57      9.95 o
   1  17   8        0.17        2.89     21.88 o
   2  17   8       11.26       -8.23      8.23 o
   3  17   8       93.37      108.55     13.77 o
   4  17   8      109.70       83.78     13.95 o
  -3  18   8        3.46       17.57     13.06 o
  -2  18   8        7.00        9.90     16.59 o
  -1  18   8        0.65        1.06      9.98 o
   0  18   8       10.92       43.60     14.45 o
   1  18   8      266.19      285.08     23.07 o
   2  18   8      129.88      133.83     19.41 o
   3  18   8       81.56       76.49     13.56 o
   4  18   8      116.76      131.42     16.88 o
  -3  19   8        1.15      -13.97     13.97 o
  -2  19   8       18.56       11.41     14.58 o
  -1  19   8       25.52       23.01     12.66 o
   0  19   8        0.04       -5.43     11.70 o
   1  19   8        5.99        5.84     14.57 o
   2  19   8        6.37        7.00     14.72 o
   3  19   8        4.64       -8.08     13.41 o
   4  19   8       77.78       83.73     26.47 o
  -2  20   8       31.00       33.97     14.12 o
  -1  20   8      162.25      158.46     21.03 o
   0  20   8        1.61       15.53     17.65 o
   1  20   8      171.35      182.56     20.69 o
   2  20   8       36.60       24.43     14.10 o
   3  20   8        2.46        7.68     12.71 o
  -2  21   8        1.78       50.83     21.18 o
  -1  21   8       34.00       28.13     13.45 o
   0  21   8        0.43      -12.61     13.32 o
   1  21   8        0.01       -0.89     16.95 o
   2  21   8        0.67       13.68     15.18 o
   3  21   8        1.44      -10.02     13.41 o
  -1  22   8       81.51       61.42     24.00 o
   0  22   8       13.26       12.71     19.06 o
   1  22   8       21.52        8.60     15.91 o
   2  22   8        1.07        0.66     19.06 o
   0  23   8        3.33       -5.65     21.88 o
   1  23   8       24.00       60.01     22.59 o
  -1 -22   9        3.63       57.18     30.36 o
   0 -22   9        2.04       16.24      7.77 o
   1 -22   9        1.07        1.41     11.30 o
  -2 -21   9       15.77        0.08     17.39 o
  -1 -21   9       22.31       33.86     14.67 o
   0 -21   9       23.97       29.06     13.41 o
   1 -21   9       52.59       41.65      9.88 o
  -3 -20   9        5.62        1.32      8.27 o
  -2 -20   9        7.32      -10.84     15.26 o
  -1 -20   9      171.37      168.11     21.90 o
   0 -20   9        1.58       12.78      7.41 o
   1 -20   9        0.62       -4.57      4.57 o
   2 -20   9        0.08        1.33      9.89 o
  -3 -19   9        4.67       15.67     15.53 o
  -2 -19   9       64.29       29.90     13.87 o
  -1 -19   9       19.89       -1.88     11.03 o
   0 -19   9       35.73       44.75     10.59 o
   1 -19   9        0.26        0.63      4.41 o
   2 -19   9       19.29       19.77      6.49 o
  -3 -18   9       44.81       32.45     10.59 o
  -2 -18   9        1.54       -7.95     10.22 o
  -1 -18   9        5.80       22.94     15.47 o
   0 -18   9        1.31        2.59      5.31 o
   1 -18   9        0.08        2.91      4.05 o
   2 -18   9        2.06        2.82     12.35 o
   3 -18   9       46.24       40.78     10.59 o
  -4 -17   9        1.31       12.35      8.34 o
  -3 -17   9       57.42       35.67      9.88 o
  -2 -17   9        2.62       13.12     23.30 o
  -1 -17   9        4.11        4.57     16.94 o
   0 -17   9       64.22       69.63     15.53 o
   1 -17   9      110.99      119.54      6.78 o
   2 -17   9        6.05       16.84     14.83 o
   3 -17   9        5.12        4.70      7.23 o
  -4 -16   9        2.42       10.14     14.12 o
  -3 -16   9        2.38        0.62     12.35 o
  -2 -16   9      135.51      128.73     14.98 o
  -1 -16   9       77.49       91.73     21.53 o
   0 -16   9      170.58      244.97     12.81 o
   1 -16   9       53.71       57.18      5.08 o
   2 -16   9       45.96       27.88     13.77 o
   3 -16   9       20.09       21.07      6.43 o
  -4 -15   9       13.74       18.30     10.59 o
  -3 -15   9        7.14        8.68      7.44 o
  -2 -15   9       82.31       94.94     15.38 o
  -1 -15   9      171.68      154.07     14.06 o
   0 -15   9       57.63       85.56     16.24 o
   1 -15   9        0.22        4.09      3.52 o
   2 -15   9        0.16        1.55     12.00 o
   3 -15   9        0.31        5.02      6.73 o
   4 -15   9       20.31       20.61     12.37 o
  -4 -14   9        3.86        5.09     11.30 o
  -3 -14   9        6.97        2.35     12.71 o
  -2 -14   9     1445.10     1612.26     45.65 o
  -1 -14   9       39.53       44.83      9.48 o
   0 -14   9       60.20       55.87     18.71 o
   1 -14   9        3.01        0.60      2.99 o
   2 -14   9       19.90       20.45     10.94 o
   3 -14   9       18.43       17.87      6.22 o
   4 -14   9        0.16        7.31     10.69 o
  -5 -13   9        1.87        1.30      7.16 o
  -4 -13   9        5.28       13.46      7.44 o
  -3 -13   9       13.26       12.19      6.26 o
  -2 -13   9      101.10      112.09      8.90 o
  -1 -13   9      125.29      109.89     12.55 o
   0 -13   9       48.70       52.42      5.36 o
   1 -13   9      115.46      110.33      7.99 o
   2 -13   9        0.85       -4.72      4.72 o
   3 -13   9      136.65      117.50      8.94 o
   4 -13   9        4.27       -0.31     15.18 o
  -5 -12   9        9.52       34.50      8.82 o
  -4 -12   9        4.12       -8.82      8.82 o
  -3 -12   9      140.17      122.81      9.53 o
  -2 -12   9      601.98      624.37     21.16 o
  -1 -12   9       69.68       73.21     10.52 o
   0 -12   9       12.75       16.46      4.94 o
   1 -12   9        0.24        0.64      9.18 o
   2 -12   9      151.42      168.30      8.44 o
   3 -12   9        2.76        4.78      7.41 o
   4 -12   9       44.13       55.10     16.59 o
  -5 -11   9        2.19        6.25      6.08 o
  -4 -11   9        7.68        3.99      8.82 o
  -3 -11   9       18.47       21.32     11.65 o
  -2 -11   9       25.85       19.86      6.71 o
  -1 -11   9      230.38      248.88     16.22 o
   0 -11   9       76.11       72.31     16.59 o
   1 -11   9      108.56      122.33      7.26 o
   2 -11   9      230.95      255.59     10.22 o
   3 -11   9       37.39       29.93     12.00 o
   4 -11   9        0.12       -1.56      9.33 o
   5 -11   9        0.08       -4.94     12.71 o
  -5 -10   9        2.74       -5.34      5.34 o
  -4 -10   9       82.24       78.05     12.00 o
  -3 -10   9      188.97      176.72     12.71 o
  -2 -10   9        1.07        0.95      6.71 o
  -1 -10   9      122.31      132.45     10.94 o
   0 -10   9        7.86       13.02      3.53 o
   1 -10   9      983.07      989.66     26.50 o
   2 -10   9        5.54       15.71      7.44 o
   3 -10   9        0.00        9.10     28.94 o
   4 -10   9        0.82        5.00      6.43 o
   5 -10   9        4.97       -3.53     15.88 o
  -5  -9   9        3.12        1.23      5.60 o
  -4  -9   9        4.10       -4.36      9.88 o
  -3  -9   9       39.16       39.11     19.41 o
  -2  -9   9       80.06       80.43      7.06 o
  -1  -9   9      795.90      800.67     22.16 o
   0  -9   9      692.19      900.77     31.15 o
   1  -9   9      554.95      535.10     23.21 o
   2  -9   9      196.66      217.16     16.96 o
   3  -9   9       11.92        4.24      5.45 o
   4  -9   9      252.27      231.35     12.01 o
   5  -9   9        1.37       -5.42      5.42 o
  -5  -8   9        1.62       -2.82     11.65 o
  -4  -8   9        0.01       -1.11      5.22 o
  -3  -8   9      522.17      552.57     19.41 o
  -2  -8   9       18.83       25.25     16.59 o
  -1  -8   9       65.25       89.87     13.06 o
   0  -8   9        0.81        1.60      8.13 o
   1  -8   9      698.45      714.43     25.83 o
   2  -8   9       39.41       40.63      5.74 o
   3  -8   9        5.59       12.47      5.05 o
   4  -8   9        5.98        5.24      5.22 o
   5  -8   9        1.59       -4.99      4.99 o
  -5  -7   9        2.10       -6.71      6.71 o
  -4  -7   9       25.29       20.82     20.83 o
  -3  -7   9       80.37       74.27      6.31 o
  -2  -7   9       45.01       38.12      5.29 o
  -1  -7   9     1767.79     1823.73     40.29 o
   0  -7   9     3043.71     3923.68     97.59 o
   1  -7   9      237.70      224.86      8.98 o
   2  -7   9        0.02        0.26     10.94 o
   3  -7   9       90.92       77.32      9.18 o
   4  -7   9       88.99       77.74      7.63 o
   5  -7   9       41.56       44.20      5.72 o
  -5  -6   9       42.54       53.56     17.30 o
  -4  -6   9      191.94      209.20      9.79 o
  -3  -6   9       37.38       35.72      5.05 o
  -2  -6   9       71.10       73.69     10.59 o
  -1  -6   9      380.31      370.33     13.41 o
   0  -6   9       17.96       17.52     10.59 o
   1  -6   9        9.73        2.31      3.97 o
   2  -6   9        1.42        3.05      4.72 o
   3  -6   9      177.90      155.67      8.44 o
   4  -6   9        6.44       -6.07      9.88 o
   5  -6   9       36.06       24.66      5.22 o
  -5  -5   9        1.06        4.77     19.06 o
  -4  -5   9       64.28       48.87      5.45 o
  -3  -5   9       90.16      102.18     12.71 o
  -2  -5   9       69.06       54.68      5.22 o
  -1  -5   9      600.86      602.02     19.68 o
   0  -5   9       33.67       47.05      7.57 o
   1  -5   9      141.73      147.69      7.11 o
   2  -5   9        5.72        6.07      3.52 o
   3  -5   9       42.19       43.53      7.06 o
   4  -5   9       30.38       22.99      5.22 o
   5  -5   9       16.64       15.17      4.22 o
  -5  -4   9       26.15       23.51     10.24 o
  -4  -4   9      233.39      266.54     13.41 o
  -3  -4   9      504.75      537.21     16.88 o
  -2  -4   9      144.96      141.90      6.92 o
  -1  -4   9     1426.58     1382.64     42.00 o
   0  -4   9        2.84       12.30     17.65 o
   1  -4   9      291.77      253.29      7.73 o
   2  -4   9        3.68       -4.17      4.17 o
   3  -4   9      109.31      124.55      6.94 o
   4  -4   9        6.26        6.35      5.65 o
   5  -4   9        2.86        4.94      3.53 o
  -5  -3   9        0.45        9.00     15.18 o
  -4  -3   9       40.88       32.32      5.22 o
  -3  -3   9      204.56      244.89     19.41 o
  -2  -3   9       90.94      121.25      6.35 o
  -1  -3   9      161.64      159.35      9.53 o
   0  -3   9     3166.32     3690.63     91.35 o
   1  -3   9      135.70      132.09     10.59 o
   2  -3   9      126.20      124.60      5.99 o
   3  -3   9       11.38       10.85      4.27 o
   4  -3   9        3.17        2.25      3.90 o
   5  -3   9       52.25       48.71      2.82 o
  -5  -2   9       96.92      102.67      8.47 o
  -4  -2   9       17.98       24.48      5.74 o
  -3  -2   9       10.84       14.12      5.05 o
  -2  -2   9       60.99       60.48      4.70 o
  -1  -2   9       10.80        6.35      3.72 o
   0  -2   9      833.46      916.21     30.45 o
   1  -2   9      218.41      208.66     11.72 o
   2  -2   9      419.63      407.79     16.24 o
   3  -2   9      209.60      264.15     96.36 o
   4  -2   9       62.83       58.59      4.94 o
   5  -2   9      120.01      136.25     25.41 o
   6  -2   9        1.65       12.71     20.47 o
  -5  -1   9       94.02      108.72      7.11 o
  -4  -1   9        3.94        7.62      3.89 o
  -3  -1   9       10.18       17.13      4.59 o
  -2  -1   9      296.87      267.36      9.72 o
  -1  -1   9      291.34      236.85     10.94 o
   0  -1   9       19.05       14.83      7.06 o
   1  -1   9       27.09       24.05      8.82 o
   2  -1   9        7.63        9.51      4.22 o
   3  -1   9       69.96       68.35      4.99 o
   4  -1   9        1.95        2.12      3.53 o
   5  -1   9       12.26       -2.82     19.06 o
   6  -1   9        1.78      -17.65     26.83 o
  -5   0   9       12.87       15.74      4.09 o
  -4   0   9       35.68       31.06      5.65 o
  -3   0   9      129.68      140.49      7.06 o
  -2   0   9        9.97        9.88      4.24 o
  -1   0   9      148.47      152.28      8.94 o
   0   0   9       89.22       90.64      8.23 o
   1   0   9       93.32       85.42      9.88 o
   2   0   9     2373.45     2463.19     69.39 o
   3   0   9       41.37       46.91      7.06 o
   4   0   9        5.32       -1.41      3.53 o
   5   0   9       85.62      120.01     21.18 o
   6   0   9        2.05       17.65     19.06 o
  -5   1   9       10.16       13.41      4.94 o
  -4   1   9      145.78      146.84      8.47 o
  -3   1   9       74.41       59.30      5.65 o
  -2   1   9     3603.64     3796.64     82.60 o
  -1   1   9       94.03       95.30      7.77 o
   0   1   9      609.54      678.33     27.18 o
   1   1   9       81.62       78.59      5.22 o
   2   1   9       69.50       83.30      7.06 o
   3   1   9        2.64       -3.79      3.79 o
   4   1   9       25.18       26.83      3.53 o
   5   1   9       52.50       50.12     16.94 o
   6   1   9       23.36       24.00     26.83 o
  -5   2   9        2.02       -1.41      4.94 o
  -4   2   9        7.00       -0.71      4.94 o
  -3   2   9        8.80        7.77      4.94 o
  -2   2   9       62.63       64.95      6.35 o
  -1   2   9       59.98       64.95      7.06 o
   0   2   9        2.89       -2.82      5.65 o
   1   2   9       21.57       19.06      7.06 o
   2   2   9     1501.15     1531.22     41.65 o
   3   2   9      136.29      144.28      7.90 o
   4   2   9      355.07      403.82     12.00 o
   5   2   9       24.38       36.00     21.88 o
   6   2   9       11.80       -2.82     18.35 o
  -5   3   9       15.27       23.30      4.94 o
  -4   3   9        2.28       -0.71      5.65 o
  -3   3   9       27.56       31.77      8.47 o
  -2   3   9      439.66      475.82     15.53 o
  -1   3   9      652.10      684.07     24.71 o
   0   3   9        6.85        3.53      4.94 o
   1   3   9      754.96      733.49     27.53 o
   2   3   9       69.43       90.36      7.06 o
   3   3   9       29.78       21.88      5.65 o
   4   3   9      311.96      341.10     11.30 o
   5   3   9       10.37       -5.65     13.41 o
   6   3   9        0.57       24.00     20.47 o
  -5   4   9        1.15       -4.94      4.94 o
  -4   4   9        7.11       -1.41      5.65 o
  -3   4   9        5.77        9.88      4.94 o
  -2   4   9        8.06       11.02      4.17 o
  -1   4   9     1322.47     1371.41     39.07 o
   0   4   9      220.11      245.29     12.67 o
   1   4   9     1689.65     1615.78     48.50 o
   2   4   9       76.10       69.89      7.06 o
   3   4   9       41.81       48.71      7.06 o
   4   4   9       90.75      106.43     13.77 o
   5   4   9       29.11       15.53     14.83 o
   6   4   9        0.08      -18.35     24.71 o
  -5   5   9        8.22        6.35      5.65 o
  -4   5   9       53.23       48.71      6.35 o
  -3   5   9      428.71      477.93     19.77 o
  -2   5   9      363.79      468.98     15.27 o
  -1   5   9      818.97      845.24     25.94 o
   0   5   9       74.13       67.91      8.44 o
   1   5   9      146.13      183.70     21.88 o
   2   5   9       50.71       68.40      8.99 o
   3   5   9        7.60        0.71      4.94 o
   4   5   9      318.35      348.95     13.77 o
   5   5   9       32.29       53.65     16.24 o
   6   5   9        0.00      -18.35     18.35 o
  -5   6   9        0.00        4.24      6.35 o
  -4   6   9        7.64        7.06      6.35 o
  -3   6   9      216.47      206.43     11.62 o
  -2   6   9        7.03       11.35      5.62 o
  -1   6   9     4123.57     3908.28    111.27 o
   0   6   9        3.71       21.10      8.73 o
   1   6   9        4.91        4.13     11.65 o
   2   6   9      199.76      193.43     10.48 o
   3   6   9      180.94      200.49      9.88 o
   4   6   9      163.26      183.81      8.50 o
   5   6   9       45.83       46.59     21.88 o
   6   6   9        1.84       -9.88     18.35 o
  -5   7   9        0.62        0.71      6.35 o
  -4   7   9        6.95        4.24      4.94 o
  -3   7   9       39.54       52.00     22.59 o
  -2   7   9       67.47       68.58      6.62 o
  -1   7   9      287.33      302.43     30.36 o
   0   7   9      103.47      118.45      9.83 o
   1   7   9      788.08      779.03     25.90 o
   2   7   9      337.21      308.01     13.17 o
   3   7   9      225.78      223.45     14.12 o
   4   7   9      516.99      566.10     37.06 o
   5   7   9       60.24       44.96     17.65 o
   6   7   9        2.01      -18.35     18.35 o
  -5   8   9        0.02        3.53      6.35 o
  -4   8   9        3.72        6.63      4.98 o
  -3   8   9        9.11       23.80     13.06 o
  -2   8   9      100.53      116.52     21.18 o
  -1   8   9      367.91      347.40     17.45 o
   0   8   9      338.38      366.94     19.49 o
   1   8   9      415.39      455.58     20.18 o
   2   8   9       13.62       21.45     19.06 o
   3   8   9      560.52      599.51     22.40 o
   4   8   9       78.83       70.52     12.00 o
   5   8   9       17.42       17.24      6.35 o
  -5   9   9        0.39        7.77      5.65 o
  -4   9   9        1.44        2.26      6.63 o
  -3   9   9       12.20       16.88      5.34 o
  -2   9   9       33.17       22.80     10.59 o
  -1   9   9      178.23      188.52     14.45 o
   0   9   9     1949.08     2378.29     76.16 o
   1   9   9       15.41        7.59      7.41 o
   2   9   9      536.53      495.95     19.39 o
   3   9   9      311.60      326.39     13.95 o
   4   9   9       13.43        4.24      5.65 o
   5   9   9        3.68        0.42      2.80 o
  -5  10   9       34.46       37.42      9.18 o
  -4  10   9       10.94        8.01      7.57 o
  -3  10   9        2.63       23.97     10.69 o
  -2  10   9       35.83       27.49      8.10 o
  -1  10   9        1.68        1.14      7.12 o
   0  10   9      811.61      941.32     33.56 o
   1  10   9      300.36      286.26     15.38 o
   2  10   9        0.91       -9.88      9.88 o
   3  10   9      232.97      249.00     15.67 o
   4  10   9       76.26       91.25     12.00 o
   5  10   9        2.21        0.96      5.65 o
  -4  11   9       26.98       31.59     21.88 o
  -3  11   9        2.42        1.87      5.72 o
  -2  11   9       65.95       66.83     16.24 o
  -1  11   9       89.14       66.99      8.75 o
   0  11   9       92.62      115.78     24.00 o
   1  11   9       10.00        6.18      9.88 o
   2  11   9        6.83        6.64     12.71 o
   3  11   9        3.25       28.44     40.59 o
   4  11   9      145.97      148.81     15.18 o
   5  11   9       35.42       24.75      5.33 o
  -4  12   9       48.04       37.80      7.99 o
  -3  12   9      127.39      105.62     19.41 o
  -2  12   9        8.48       17.90     12.45 o
  -1  12   9        0.25       -7.40      8.75 o
   0  12   9       53.24       73.22     10.31 o
   1  12   9       19.04       16.00      8.82 o
   2  12   9       15.32       26.94     12.52 o
   3  12   9       48.56       85.59     16.59 o
   4  12   9      102.49      103.25     13.77 o
   5  12   9       20.21        9.47      6.35 o
  -4  13   9       16.07       10.19      7.80 o
  -3  13   9        2.54        3.36      7.01 o
  -2  13   9       21.63       25.02     12.45 o
  -1  13   9      115.63      117.27     12.86 o
   0  13   9       17.70       37.21     10.17 o
   1  13   9        7.94        8.93      7.77 o
   2  13   9      223.65      257.05     19.89 o
   3  13   9       56.30       47.37     10.94 o
   4  13   9        9.18        2.51     10.59 o
   5  13   9        5.10       12.00      9.18 o
  -4  14   9        1.02       11.82     10.59 o
  -3  14   9        7.84        7.87      8.77 o
  -2  14   9       16.78        8.13      9.50 o
  -1  14   9       94.51       97.85     30.71 o
   0  14   9      679.45      821.39     31.70 o
   1  14   9       32.91       20.49      8.23 o
   2  14   9      159.24      163.24     15.22 o
   3  14   9      194.87      195.39     23.30 o
   4  14   9        1.28        3.89      9.22 o
   5  14   9        0.24       -5.86     10.94 o
  -4  15   9       96.66       84.24     15.38 o
  -3  15   9       69.25       65.04     10.01 o
  -2  15   9        7.26        7.12     10.24 o
  -1  15   9        7.55        8.41     20.12 o
   0  15   9       37.02       38.40     11.75 o
   1  15   9      134.32      142.76     14.72 o
   2  15   9       99.83      101.44     11.86 o
   3  15   9       53.33       62.24     20.83 o
   4  15   9       18.01       17.81      9.72 o
   5  15   9       26.83       18.13      8.75 o
  -3  16   9       25.58        6.27     29.30 o
  -2  16   9       22.06       24.34     13.79 o
  -1  16   9       10.31        4.94     11.03 o
   0  16   9        1.00       -8.89     10.68 o
   1  16   9       21.70       34.21     10.68 o
   2  16   9        9.73       33.18     10.57 o
   3  16   9       42.34       56.40     13.67 o
   4  16   9        0.37      -10.98     10.98 o
  -3  17   9        8.51       30.44     11.16 o
  -2  17   9        0.12       -9.88     20.47 o
  -1  17   9       23.41       24.64     15.53 o
   0  17   9        2.66        3.33     19.06 o
   1  17   9        6.49        3.69     14.12 o
   2  17   9       34.51       42.76     17.65 o
   3  17   9       22.91       26.54     10.57 o
   4  17   9        0.67       27.18     12.98 o
  -3  18   9        2.09       24.83     27.89 o
  -2  18   9        1.27       -2.20     18.71 o
  -1  18   9      273.95      295.49     25.44 o
   0  18   9        3.68       -4.70     10.97 o
   1  18   9       16.88       12.70     20.12 o
   2  18   9       39.69       43.19     13.84 o
   3  18   9        4.41        8.93     30.36 o
   4  18   9       35.27       42.83     13.72 o
  -2  19   9       20.77       27.17     12.72 o
  -1  19   9      361.56      413.76     32.84 o
   0  19   9        1.71        7.80     15.22 o
   1  19   9      274.09      298.34     33.89 o
   2  19   9       10.79       20.86     12.51 o
   3  19   9        4.41       -5.02     16.59 o
  -2  20   9       90.48       80.60     17.75 o
  -1  20   9       41.60       37.55     15.60 o
   0  20   9        1.93        9.18     13.70 o
   1  20   9        7.89       -8.95     26.47 o
   2  20   9        5.95       -0.23     15.95 o
   3  20   9        0.00       21.51     15.38 o
  -2  21   9       10.53        2.12     18.35 o
  -1  21   9       14.32       25.08     28.94 o
   0  21   9       22.17       39.10     15.54 o
   1  21   9       39.54       43.23     15.39 o
   2  21   9       41.23       45.37     34.94 o
   3  21   9        0.01       -8.16     16.24 o
  -1  22   9       38.96       19.77     19.77 o
   0  22   9       34.83       77.66     29.65 o
   1  22   9        8.95       15.22     18.95 o
   2  22   9       18.43       40.20     16.14 o
   0  23   9       11.56       -8.47     17.65 o
   1  23   9       13.95       42.36     29.65 o
  -1 -22  10        6.29        2.12     19.06 o
   0 -22  10       16.05       10.59     20.47 o
  -2 -21  10        2.00       -4.94     16.94 o
  -1 -21  10       40.71       23.64     14.22 o
   0 -21  10        0.93       -2.82      6.35 o
   1 -21  10        5.45        9.88      8.47 o
  -2 -20  10        5.85      -15.58     19.41 o
  -1 -20  10       38.68       12.18     26.12 o
   0 -20  10       28.58       21.42     10.24 o
   1 -20  10       36.71       38.95      9.35 o
   2 -20  10       30.43       29.46     11.65 o
  -3 -19  10       40.41       27.36      9.53 o
  -2 -19  10        8.28       15.24     16.88 o
  -1 -19  10        9.38        6.85     26.47 o
   0 -19  10      322.60      452.02     21.59 o
   1 -19  10       10.84        8.17      7.06 o
   2 -19  10       22.86       15.93     10.37 o
  -3 -18  10        2.70       17.57      8.54 o
  -2 -18  10       34.69       27.27     11.86 o
  -1 -18  10       29.45       47.40     14.07 o
   0 -18  10      559.43      757.96     29.79 o
   1 -18  10        2.65        4.80      7.29 o
   2 -18  10       27.70       27.28      8.57 o
   3 -18  10        4.55        3.43     10.31 o
  -4 -17  10        0.05        4.88     10.24 o
  -3 -17  10        1.23       10.21      8.42 o
  -2 -17  10       16.31       24.10     10.59 o
  -1 -17  10        2.75        9.01     12.01 o
   0 -17  10      286.03      402.29     16.61 o
   1 -17  10        1.40       -0.80      5.79 o
   2 -17  10        4.11        6.17      7.80 o
   3 -17  10       35.12       16.02     16.24 o
  -4 -16  10        5.90       11.43      7.64 o
  -3 -16  10        0.06       10.30      7.29 o
  -2 -16  10       10.35       14.33      7.26 o
  -1 -16  10        5.33        1.82      8.73 o
   0 -16  10        7.36        6.43      6.00 o
   1 -16  10        2.03        6.15      6.07 o
   2 -16  10       11.64        1.49     18.35 o
   3 -16  10       51.68       54.78     12.92 o
  -4 -15  10        1.52        1.69      9.40 o
  -3 -15  10        1.48       11.72      9.53 o
  -2 -15  10       36.28       42.33      6.88 o
  -1 -15  10        0.23        9.68     21.88 o
   0 -15  10       97.60      103.26      8.82 o
   1 -15  10        0.03       -1.11      5.74 o
   2 -15  10       88.10       89.14      8.27 o
   3 -15  10        0.16        6.37     30.00 o
   4 -15  10        2.71        3.50     24.00 o
  -4 -14  10       13.67       11.44     16.94 o
  -3 -14  10       17.42       20.20      6.92 o
  -2 -14  10        4.41       12.47      5.68 o
  -1 -14  10      607.96      593.69     36.36 o
   0 -14  10       24.37       22.23      4.02 o
   1 -14  10      103.06       99.05     15.53 o
   2 -14  10       35.06       19.32      6.00 o
   3 -14  10       10.99        5.61      8.94 o
   4 -14  10       16.56       19.73     11.65 o
  -4 -13  10      138.13      128.80     20.83 o
  -3 -13  10       59.07       54.45      9.88 o
  -2 -13  10        0.05       -3.68      9.53 o
  -1 -13  10       23.72       23.06     16.94 o
   0 -13  10       14.11       14.79      9.53 o
   1 -13  10        0.71        1.65      4.42 o
   2 -13  10      214.38      278.90    116.13 o
   3 -13  10       52.38       58.27     15.18 o
   4 -13  10        1.31       15.98      9.45 o
  -5 -12  10       17.51       20.85     14.12 o
  -4 -12  10       30.14       48.08      7.99 o
  -3 -12  10       35.47       28.72     20.12 o
  -2 -12  10      168.58      160.60      8.62 o
  -1 -12  10      371.27      353.05     11.62 o
   0 -12  10      363.76      465.92     15.85 o
   1 -12  10       15.76       11.53      5.05 o
   2 -12  10      281.70      248.35     15.88 o
   3 -12  10       45.74       35.89      9.22 o
   4 -12  10       12.82       12.65     10.94 o
  -5 -11  10       11.87        8.34      7.80 o
  -4 -11  10       17.32       19.56      6.80 o
  -3 -11  10       23.47       26.80      6.08 o
  -2 -11  10      853.68      861.86     26.40 o
  -1 -11  10       83.31       72.99      4.07 o
   0 -11  10       81.92       81.14      9.45 o
   1 -11  10      882.92      904.52     45.18 o
   2 -11  10       35.47       44.21      8.73 o
   3 -11  10      143.10      135.21     13.48 o
   4 -11  10       60.03       36.64     10.22 o
   5 -11  10        0.00       -7.77     13.41 o
  -5 -10  10        0.10        1.88      6.40 o
  -4 -10  10      187.26      191.15     11.62 o
  -3 -10  10      262.85      282.75     11.62 o
  -2 -10  10      231.62      236.68     15.53 o
  -1 -10  10      108.80      114.50      4.76 o
   0 -10  10       48.58       48.35     10.45 o
   1 -10  10       66.89       56.38      9.50 o
   2 -10  10       12.91        0.96      8.10 o
   3 -10  10        7.79       -2.12     10.59 o
   4 -10  10        3.17        4.80      6.22 o
   5 -10  10        7.43       -0.39     12.00 o
  -5  -9  10        1.14        0.89      4.72 o
  -4  -9  10        1.10        1.41      5.05 o
  -3  -9  10      225.09      237.19     10.90 o
  -2  -9  10      127.04      112.56      7.01 o
  -1  -9  10      208.96      211.89     12.89 o
   0  -9  10      146.51      165.57     22.24 o
   1  -9  10       61.30       42.64      9.53 o
   2  -9  10        1.75       11.23      6.71 o
   3  -9  10       19.22       17.97      5.22 o
   4  -9  10        0.18       -4.92      4.92 o
   5  -9  10        0.21      -12.35     12.35 o
  -5  -8  10        1.53        9.33      6.08 o
  -4  -8  10        5.79        5.65      6.35 o
  -3  -8  10     1209.22     1288.18     50.83 o
  -2  -8  10      258.01      263.86     10.35 o
  -1  -8  10     2168.58     2319.47     64.43 o
   0  -8  10        6.08       12.90      7.69 o
   1  -8  10       69.51      104.75     12.00 o
   2  -8  10        3.08        1.84      4.70 o
   3  -8  10       53.97       62.76      7.44 o
   4  -8  10       14.85        8.45      6.40 o
   5  -8  10        0.77       -3.83      6.35 o
  -5  -7  10        2.87       -2.65      5.54 o
  -4  -7  10        0.09       -6.00      6.00 o
  -3  -7  10      336.59      334.11     11.53 o
  -2  -7  10        1.24        1.74      3.26 o
  -1  -7  10       32.23       33.81      9.88 o
   0  -7  10     1943.23     2410.04     85.07 o
   1  -7  10        8.02       11.42      6.00 o
   2  -7  10      113.94       98.32      6.63 o
   3  -7  10        2.94       10.68      5.72 o
   4  -7  10        4.80        6.71      6.71 o
   5  -7  10       35.69       36.66     10.59 o
  -5  -6  10       43.10       39.93      5.87 o
  -4  -6  10       66.33       82.17      7.16 o
  -3  -6  10       37.97       32.30      5.54 o
  -2  -6  10       76.43       65.06     12.00 o
  -1  -6  10      690.30      622.45     20.86 o
   0  -6  10     6223.12     8248.29    224.49 o
   1  -6  10      294.97      271.42     17.30 o
   2  -6  10       87.88       71.16      7.05 o
   3  -6  10      133.28      113.24      7.63 o
   4  -6  10       15.80       22.54      7.41 o
   5  -6  10        5.05       15.40      8.47 o
  -5  -5  10       30.02       23.07      5.84 o
  -4  -5  10        3.79        2.43      4.41 o
  -3  -5  10        0.24       12.71      4.42 o
  -2  -5  10       10.35        7.36      3.85 o
  -1  -5  10       98.46       72.34      8.82 o
   0  -5  10      647.25      748.98     23.40 o
   1  -5  10      135.10      115.17      5.22 o
   2  -5  10      111.68      127.78      7.80 o
   3  -5  10       20.97       10.10      4.92 o
   4  -5  10        0.84       -2.87      4.22 o
   5  -5  10        0.00        2.12      3.99 o
  -5  -4  10        9.12        9.30      5.74 o
  -4  -4  10      149.00      160.30      8.82 o
  -3  -4  10      147.39      176.49     10.04 o
  -2  -4  10        0.37       -9.81     11.65 o
  -1  -4  10     2506.13     2559.56     50.90 o
   0  -4  10        5.59        3.24      7.12 o
   1  -4  10       92.03       74.35      5.68 o
   2  -4  10       68.05       77.36      7.05 o
   3  -4  10       62.88       65.92      6.26 o
   4  -4  10        5.94       14.83      7.06 o
   5  -4  10       40.47       40.24      4.24 o
  -5  -3  10       18.99       23.88      5.11 o
  -4  -3  10      247.91      286.76     25.06 o
  -3  -3  10        7.99       22.37      5.22 o
  -2  -3  10      424.45      435.39     13.57 o
  -1  -3  10     2708.54     2684.56     57.49 o
   0  -3  10       20.35       22.76      6.22 o
   1  -3  10       37.37       32.72     10.94 o
   2  -3  10       95.09       85.81      4.99 o
   3  -3  10        8.40       16.44      5.29 o
   4  -3  10        3.30       -2.66      4.22 o
   5  -3  10       14.46       14.12      3.53 o
  -5  -2  10        8.63        5.65      8.12 o
  -4  -2  10       33.30       40.68     12.71 o
  -3  -2  10        4.62        2.82      5.65 o
  -2  -2  10        0.19        9.71      5.45 o
  -1  -2  10     2080.30     2031.50     45.12 o
   0  -2  10     5627.11     6778.77    165.22 o
   1  -2  10        1.67        8.28      5.42 o
   2  -2  10      443.22      459.22     13.77 o
   3  -2  10      144.63      192.79     55.06 o
   4  -2  10        7.17        8.47      4.24 o
   5  -2  10        1.04        4.94      2.12 o
  -5  -1  10        8.72       16.79      4.71 o
  -4  -1  10      150.26      131.31      7.06 o
  -3  -1  10       16.95       23.30      7.06 o
  -2  -1  10       95.87      101.25      6.26 o
  -1  -1  10     1154.37     1195.81     28.65 o
   0  -1  10      160.99      192.73     14.12 o
   1  -1  10      103.00       91.37     12.00 o
   2  -1  10        7.59       13.34      4.72 o
   3  -1  10       19.12       14.83      4.49 o
   4  -1  10        0.03        9.18      4.24 o
   5  -1  10        0.21      -13.41     13.41 o
   6  -1  10        1.79        6.35     19.06 o
  -5   0  10       12.87       10.59      5.65 o
  -4   0  10       31.04       23.30      5.65 o
  -3   0  10        1.68       -0.71      4.24 o
  -2   0  10      285.42      282.38     10.59 o
  -1   0  10      809.33      875.15     25.90 o
   0   0  10       59.72       64.84     16.59 o
   1   0  10      789.50      667.39     39.53 o
   2   0  10      446.78      432.95     14.45 o
   3   0  10       26.90       25.31      4.64 o
   4   0  10       64.90       58.59      4.94 o
   5   0  10       26.60       43.06     17.65 o
   6   0  10        0.31       -4.94     24.71 o
  -5   1  10      169.69      162.37     10.59 o
  -4   1  10       72.07       61.42      7.06 o
  -3   1  10       55.35       51.53      5.65 o
  -2   1  10     1094.05     1187.42     28.24 o
  -1   1  10      473.07      473.70     16.94 o
   0   1  10      409.43      434.09     15.17 o
   1   1  10       16.70       11.82      4.57 o
   2   1  10      287.79      276.03     11.30 o
   3   1  10       67.65       74.49      6.08 o
   4   1  10        1.01        0.82      9.18 o
   5   1  10      149.04      154.60     25.41 o
   6   1  10       15.60        8.47     19.06 o
  -5   2  10       10.98        9.88      4.94 o
  -4   2  10        0.00        4.24      5.65 o
  -3   2  10        2.40        2.12      4.94 o
  -2   2  10      615.80      609.24     17.65 o
  -1   2  10        5.37       -4.24      6.35 o
   0   2  10     1486.16     1637.12     53.65 o
   1   2  10      172.13      182.84     10.59 o
   2   2  10     1618.89     1637.82     48.01 o
   3   2  10       41.91       39.38      8.47 o
   4   2  10       26.83       30.60      5.29 o
   5   2  10       35.18       19.06     19.77 o
   6   2  10       11.20       30.36     28.24 o
  -5   3  10       44.27       62.83      7.77 o
  -4   3  10        0.67        1.41      4.94 o
  -3   3  10        0.93        7.77      7.06 o
  -2   3  10      122.02      168.02      9.88 o
  -1   3  10      984.59      993.99     36.00 o
   0   3  10       15.30       14.83      5.65 o
   1   3  10     1115.67     1084.35     34.59 o
   2   3  10      474.68      477.23     22.59 o
   3   3  10       18.99       16.94      4.94 o
   4   3  10        2.28        8.30      4.59 o
   5   3  10       29.25       10.59     12.71 o
   6   3  10        3.20      -18.35     18.35 o
  -5   4  10        3.84        1.41      6.35 o
  -4   4  10        4.77        5.65      6.35 o
  -3   4  10        7.72        7.77      4.24 o
  -2   4  10       97.44       95.30      7.77 o
  -1   4  10      570.07      590.13     30.71 o
   0   4  10       29.77       26.35      7.44 o
   1   4  10     6454.56     6565.41    160.96 o
   2   4  10      569.99      597.24     19.77 o
   3   4  10       52.25       43.06      5.65 o
   4   4  10       31.36       39.46      7.06 o
   5   4  10        0.05       16.94     19.06 o
   6   4  10        3.26       16.94     19.06 o
  -5   5  10        4.77        7.77      6.35 o
  -4   5  10        1.12        5.65      5.65 o
  -3   5  10       30.07       51.53     12.00 o
  -2   5  10       89.86       90.09     10.59 o
  -1   5  10       44.04       31.77      7.44 o
   0   5  10      279.55      310.21     13.22 o
   1   5  10       43.94       97.95     37.06 o
   2   5  10      206.67      216.02     11.30 o
   3   5  10        0.69       -3.53      3.53 o
   4   5  10      110.14      118.33      7.15 o
   5   5  10        7.18       -9.18     12.00 o
   6   5  10        0.43      -24.71     24.71 o
  -5   6  10        0.04        0.71      6.35 o
  -4   6  10        2.45        0.00      5.65 o
  -3   6  10      203.64      169.56      8.22 o
  -2   6  10        7.46       23.25     10.59 o
  -1   6  10      291.50      266.78     16.94 o
   0   6  10      111.05      129.77     11.65 o
   1   6  10     5390.55     5195.00    189.20 o
   2   6  10       32.32       43.27     30.36 o
   3   6  10       26.77       30.36      6.35 o
   4   6  10       10.37       17.29      5.36 o
   5   6  10        0.09        8.10      2.12 o
  -5   7  10       19.69       26.12      7.06 o
  -4   7  10        0.46        7.77      6.35 o
  -3   7  10       57.10       49.03      8.82 o
  -2   7  10      111.75      102.39     10.45 o
  -1   7  10       36.66       45.60     10.22 o
   0   7  10       64.17       76.97     10.34 o
   1   7  10      120.94      135.68     17.30 o
   2   7  10       81.21      100.74      8.94 o
   3   7  10        0.10       15.97      9.08 o
   4   7  10      479.06      560.12     25.06 o
   5   7  10        3.33        1.86     13.06 o
  -5   8  10        1.93       21.88      7.77 o
  -4   8  10        1.18        7.06      5.65 o
  -3   8  10       17.46       15.93      6.35 o
  -2   8  10        6.78       29.04     13.17 o
  -1   8  10      483.83      456.07     18.09 o
   0   8  10       27.26       17.63      7.44 o
   1   8  10      362.48      355.36     15.67 o
   2   8  10        7.62       12.12      8.82 o
   3   8  10       21.09       37.63     13.41 o
   4   8  10      312.21      339.57     13.41 o
   5   8  10        5.05        4.36      5.65 o
  -5   9  10        5.95       -1.41      7.77 o
  -4   9  10       24.17       23.40      6.78 o
  -3   9  10        1.60        2.36      8.12 o
  -2   9  10       15.98       30.36      8.44 o
  -1   9  10       84.56       93.17     27.53 o
   0   9  10      345.86      371.08     38.47 o
   1   9  10        0.25      -12.00     12.00 o
   2   9  10      280.59      262.44     14.72 o
   3   9  10      435.73      422.58     28.94 o
   4   9  10        1.96        5.65      5.65 o
   5   9  10        4.09       12.33      5.65 o
  -5  10  10       22.92       14.12      7.06 o
  -4  10  10       14.55       13.67      6.72 o
  -3  10  10        3.51        5.80      7.41 o
  -2  10  10       58.40       54.74     12.16 o
  -1  10  10       35.55       42.82     10.24 o
   0  10  10     1391.84     1634.37     54.43 o
   1  10  10      331.85      350.59     35.30 o
   2  10  10       72.55       69.32      8.82 o
   3  10  10        0.61       -5.99      5.99 o
   4  10  10        1.65        4.11      6.73 o
   5  10  10        0.00        5.65      4.07 o
  -4  11  10        1.08       -0.26      8.64 o
  -3  11  10        0.02        2.93      6.43 o
  -2  11  10       15.42       24.95      9.53 o
  -1  11  10       50.09       52.91     10.15 o
   0  11  10      763.27      926.80     32.67 o
   1  11  10        0.01        4.43      7.36 o
   2  11  10        9.19       13.47     10.94 o
   3  11  10     2484.14     2715.28     87.08 o
   4  11  10        2.84        6.30      6.11 o
   5  11  10       12.70        9.07     15.18 o
  -4  12  10        0.34       -1.63      7.23 o
  -3  12  10        5.64        5.21      7.80 o
  -2  12  10      231.55      238.20     17.64 o
  -1  12  10      149.86      155.32     12.36 o
   0  12  10      768.46      991.71     36.44 o
   1  12  10       36.16       46.26      8.99 o
   2  12  10      171.99      181.52     15.18 o
   3  12  10       32.54       35.21     10.94 o
   4  12  10        0.08       -4.19     13.77 o
   5  12  10       22.99       24.68     12.35 o
  -4  13  10        0.72        0.79      8.12 o
  -3  13  10        4.85       12.15      9.27 o
  -2  13  10       39.07       21.04     13.77 o
  -1  13  10       56.96       59.08      9.45 o
   0  13  10       16.59       17.16      9.50 o
   1  13  10        7.07       10.24      7.99 o
   2  13  10      341.46      407.35     30.36 o
   3  13  10      176.28      197.86     18.35 o
   4  13  10        0.50        6.05      8.64 o
   5  13  10       17.46       13.00      6.52 o
  -4  14  10       11.18        1.41     12.95 o
  -3  14  10       64.93       75.31     28.24 o
  -2  14  10        4.54       -2.24      8.73 o
  -1  14  10      222.67      258.81     17.78 o
   0  14  10       17.36       28.05     10.45 o
   1  14  10       52.48       62.92     16.24 o
   2  14  10      200.00      186.90     32.47 o
   3  14  10       73.71       79.41     11.98 o
   4  14  10        0.14       -7.16      7.16 o
   5  14  10        1.63       -1.61     14.83 o
  -4  15  10       53.81       38.55     14.57 o
  -3  15  10       43.40       45.37      9.89 o
  -2  15  10       14.20       24.41     11.53 o
  -1  15  10       95.91      101.74     14.83 o
   0  15  10      127.50      164.09     23.65 o
   1  15  10       61.97       28.22     20.83 o
   2  15  10       62.11       67.46     11.19 o
   3  15  10       11.07       21.13     11.72 o
   4  15  10       27.46       12.60     15.18 o
  -3  16  10        0.06        4.51      9.18 o
  -2  16  10       39.14       53.07     16.88 o
  -1  16  10      107.10       99.58     16.94 o
   0  16  10        0.00       -5.34      9.14 o
   1  16  10       68.95       69.62     11.66 o
   2  16  10        6.33       -0.03      9.92 o
   3  16  10        5.83       13.46     10.04 o
   4  16  10        0.73        9.35     11.95 o
  -3  17  10        0.79        2.00      9.05 o
  -2  17  10       63.49       60.93     13.37 o
  -1  17  10       49.16       18.16     12.21 o
   0  17  10       17.82       12.50     11.86 o
   1  17  10       16.75        5.43     13.22 o
   2  17  10        0.13       -9.45     11.53 o
   3  17  10       47.73       53.47     16.59 o
   4  17  10       11.27       -2.34     13.77 o
  -3  18  10        2.84        5.70     16.24 o
  -2  18  10        0.43       -2.64     18.35 o
  -1  18  10        4.62       22.00     12.89 o
   0  18  10        0.33      -13.22     13.22 o
   1  18  10        5.79        6.78     10.69 o
   2  18  10        0.13       -7.20     11.75 o
   3  18  10        7.15        5.46     13.17 o
   4  18  10       11.12        5.36     20.12 o
  -2  19  10       12.11        3.43     15.07 o
  -1  19  10        0.13       17.20     16.45 o
   0  19  10        4.09        5.08     12.92 o
   1  19  10       52.61       24.53     14.37 o
   2  19  10        0.11      -16.24     16.24 o
   3  19  10       16.13       17.30     11.65 o
  -2  20  10        0.01      -15.53     24.71 o
  -1  20  10       38.06       65.14     34.94 o
   0  20  10        7.68       18.70     17.45 o
   1  20  10       13.71      -12.35     12.35 o
   2  20  10       11.42        1.35     12.26 o
   3  20  10       15.48       40.19     19.41 o
  -1  21  10       19.79       -0.71     25.41 o
   0  21  10        1.44       -3.60     14.22 o
   1  21  10        2.01        8.73     13.70 o
   2  21  10        6.57        8.89     14.42 o
  -1  22  10       12.74      -19.77     19.77 o
   0  22  10       11.30       21.18     26.83 o
   1  22  10        9.77       62.83     24.71 o
   2  22  10       53.77       38.47     15.47 o
  -1 -21  11        2.64       19.06     26.83 o
   0 -21  11       47.03       33.89     26.83 o
   1 -21  11      123.90      100.95     25.41 o
  -2 -20  11        6.80        4.08      5.43 o
  -1 -20  11        0.15       -1.31     22.59 o
   0 -20  11       66.86       85.56      9.18 o
   1 -20  11        0.70        4.61     11.30 o
   2 -20  11        2.54        7.06      9.88 o
  -3 -19  11        0.27       12.44      9.88 o
  -2 -19  11       13.41       -4.51     27.89 o
  -1 -19  11        4.57        7.20      9.18 o
   0 -19  11       20.24       29.54     12.00 o
   1 -19  11       12.21       13.33      6.52 o
   2 -19  11       18.23       22.33     28.24 o
  -3 -18  11        6.12       20.94     21.18 o
  -2 -18  11       98.13      119.95      9.10 o
  -1 -18  11       51.64       46.39      5.43 o
   0 -18  11        0.29        3.00      5.36 o
   1 -18  11        1.18       -7.83      7.83 o
   2 -18  11       16.06       -2.92      7.51 o
   3 -18  11        1.64      -13.23     13.23 o
  -3 -17  11       20.37       -3.61      7.77 o
  -2 -17  11        1.06       -0.39      5.33 o
  -1 -17  11      154.00      160.97     30.71 o
   0 -17  11      200.41      250.88     12.95 o
   1 -17  11        0.28       -1.41      6.31 o
   2 -17  11        9.01        2.29     11.30 o
   3 -17  11       13.90       34.60     16.67 o
  -4 -16  11       16.93       12.80      8.96 o
  -3 -16  11       44.93       61.74     10.94 o
  -2 -16  11       10.46        8.78      9.53 o
  -1 -16  11       90.40       95.52      7.41 o
   0 -16  11        5.37       12.42      6.35 o
   1 -16  11       90.85       83.23     13.77 o
   2 -16  11       19.25       27.29      7.36 o
   3 -16  11        7.97       32.83     18.35 o
  -4 -15  11       71.29       75.17     25.41 o
  -3 -15  11        1.61       22.72     30.36 o
  -2 -15  11       39.91       31.67      6.65 o
  -1 -15  11      370.34      431.13     11.36 o
   0 -15  11      403.90      539.94     44.48 o
   1 -15  11      235.53      249.49     18.71 o
   2 -15  11        8.43        4.80     10.26 o
   3 -15  11       18.52       22.71     10.69 o
   4 -15  11       35.94       19.00     12.21 o
  -4 -14  11       76.73       73.70     10.26 o
  -3 -14  11       16.57       20.61      7.05 o
  -2 -14  11        2.92       14.50      5.16 o
  -1 -14  11        5.72        7.12      8.94 o
   0 -14  11       14.41       26.74     14.47 o
   1 -14  11      146.15      159.58      9.77 o
   2 -14  11       43.97       23.26      8.44 o
   3 -14  11       12.28        4.67      9.62 o
   4 -14  11       29.52       29.44     12.01 o
  -4 -13  11        3.65        7.71      7.11 o
  -3 -13  11      105.97       98.71      9.88 o
  -2 -13  11        8.84       10.56     10.59 o
  -1 -13  11        0.70       -3.53      7.77 o
   0 -13  11        1.45        5.45      7.94 o
   1 -13  11      131.91      136.88     19.77 o
   2 -13  11       24.48       25.86     10.68 o
   3 -13  11        4.83       -1.41      7.99 o
   4 -13  11       27.61       13.96     20.12 o
  -4 -12  11       32.95       30.51     10.94 o
  -3 -12  11      140.21      144.21      9.72 o
  -2 -12  11       18.04       15.66     20.83 o
  -1 -12  11       35.64       27.72     18.35 o
   0 -12  11        6.33        5.29      9.83 o
   1 -12  11       37.84       31.14     10.94 o
   2 -12  11       12.29       28.04     15.53 o
   3 -12  11       34.30       40.53     10.01 o
   4 -12  11       57.80       54.12      9.48 o
  -5 -11  11       18.02       13.37     10.59 o
  -4 -11  11      124.81      122.49     24.36 o
  -3 -11  11        1.87        2.12      5.88 o
  -2 -11  11        9.99       -2.85     10.94 o
  -1 -11  11      498.32      500.55     23.32 o
   0 -11  11      308.38      411.60     31.42 o
   1 -11  11      241.54      241.31     18.22 o
   2 -11  11       32.97       34.75     12.35 o
   3 -11  11       21.59       16.34      8.47 o
   4 -11  11       55.60       68.99     17.65 o
  -5 -10  11        0.34       -2.02     11.30 o
  -4 -10  11       12.00        6.35      6.72 o
  -3 -10  11      371.83      419.56     16.34 o
  -2 -10  11      552.90      561.11     18.41 o
  -1 -10  11       30.38       13.81     15.53 o
   0 -10  11        8.70        8.69      9.27 o
   1 -10  11      257.06      263.55     34.59 o
   2 -10  11      360.45      374.06     21.40 o
   3 -10  11       26.35       43.62      8.75 o
   4 -10  11        0.45        3.12      5.93 o
   5 -10  11        8.14       24.71     14.12 o
  -5  -9  11       15.27       29.20      7.16 o
  -4  -9  11        0.62        5.22      8.47 o
  -3  -9  11       38.23       46.49     19.06 o
  -2  -9  11      235.11      227.72     10.04 o
  -1  -9  11      107.75      130.18     18.35 o
   0  -9  11        3.42       -0.80      7.23 o
   1  -9  11       32.66       32.75     12.35 o
   2  -9  11       17.97       10.88      6.35 o
   3  -9  11       23.54       12.77      6.71 o
   4  -9  11       31.10       31.42      6.99 o
   5  -9  11        0.13       -3.53      9.18 o
  -5  -8  11        0.15       -8.23      8.23 o
  -4  -8  11       76.25       65.41     11.65 o
  -3  -8  11       50.07       58.22     10.24 o
  -2  -8  11      458.01      439.78     13.19 o
  -1  -8  11      106.07      108.87     10.85 o
   0  -8  11       79.64       93.19     10.52 o
   1  -8  11       13.98       16.24      7.44 o
   2  -8  11        1.85        5.42     10.94 o
   3  -8  11        5.04        7.66      5.29 o
   4  -8  11       53.45       39.02      6.63 o
   5  -8  11        1.27        5.65      8.47 o
  -5  -7  11       27.90       34.02     12.35 o
  -4  -7  11        1.02       -2.03      4.98 o
  -3  -7  11      615.84      660.68     20.12 o
  -2  -7  11        0.36       -2.32      3.18 o
  -1  -7  11      160.77      153.31      7.74 o
   0  -7  11     1198.90     1433.20     42.72 o
   1  -7  11      149.46      158.99      7.41 o
   2  -7  11        1.05       12.00      4.70 o
   3  -7  11      157.09      149.04     10.94 o
   4  -7  11      104.21       86.13      8.82 o
   5  -7  11       34.81       20.61      6.22 o
  -5  -6  11        1.81       10.85      5.45 o
  -4  -6  11        5.62        7.99      5.54 o
  -3  -6  11       52.62       46.57     13.77 o
  -2  -6  11      116.39      133.43     13.06 o
  -1  -6  11       73.08      100.28     18.71 o
   0  -6  11     1439.75     1844.86     54.92 o
   1  -6  11      343.54      390.97     16.24 o
   2  -6  11       89.60       76.30      6.72 o
   3  -6  11        2.50       19.65     11.65 o
   4  -6  11        5.93       12.35      7.41 o
   5  -6  11       22.22       19.49      6.94 o
  -5  -5  11        5.79       -0.23      5.54 o
  -4  -5  11       13.41       13.38      4.72 o
  -3  -5  11       34.92       43.92     12.35 o
  -2  -5  11        8.63       95.82     75.89 o
  -1  -5  11      375.53      385.83     16.17 o
   0  -5  11      350.70      469.86     19.49 o
   1  -5  11      603.09      556.80     12.95 o
   2  -5  11       71.09       77.29     15.53 o
   3  -5  11      102.92       98.56     10.59 o
   4  -5  11       74.92       59.30      9.18 o
   5  -5  11       30.70       40.66      6.35 o
  -5  -4  11       27.83       28.64      6.08 o
  -4  -4  11       10.19        8.91      5.22 o
  -3  -4  11      220.44      258.10     11.35 o
  -2  -4  11      100.35       84.96      8.47 o
  -1  -4  11        8.02        2.99      3.72 o
   0  -4  11     1887.95     2468.94     61.08 o
   1  -4  11       42.24       51.89     10.59 o
   2  -4  11      805.11      717.70     18.71 o
   3  -4  11       47.87       41.94      9.88 o
   4  -4  11        0.04       -6.35      6.35 o
   5  -4  11       21.28       21.88      4.24 o
  -5  -3  11      121.05      117.30     10.59 o
  -4  -3  11      125.28      129.06     20.12 o
  -3  -3  11       21.71       20.37      7.06 o
  -2  -3  11     1230.52     1215.93     29.07 o
  -1  -3  11       25.29       33.96      7.06 o
   0  -3  11       15.54       32.83      8.99 o
   1  -3  11      425.98      489.52     17.59 o
   2  -3  11       16.39       15.27      4.94 o
   3  -3  11       12.07       17.65      6.35 o
   4  -3  11        1.79        5.54      7.41 o
   5  -3  11      166.48      171.55      8.47 o
  -5  -2  11        1.39        1.51     14.47 o
  -4  -2  11        8.31        2.82      5.65 o
  -3  -2  11      102.44      110.13      7.77 o
  -2  -2  11       78.11       67.73      5.99 o
  -1  -2  11       64.54       64.54      5.24 o
   0  -2  11     2290.26     3009.59     85.32 o
   1  -2  11      370.88      334.44     14.06 o
   2  -2  11        2.83       -7.06      7.06 o
   3  -2  11      407.29      438.45     13.67 o
   4  -2  11        1.85       -4.24      4.24 o
   5  -2  11       16.87       18.35      3.53 o
  -5  -1  11        0.86       10.75      5.33 o
  -4  -1  11       15.55       25.41      6.35 o
  -3  -1  11       31.32       53.65      7.77 o
  -2  -1  11      101.81       93.50      6.40 o
  -1  -1  11      460.39      540.93     17.62 o
   0  -1  11     1094.30     1334.97     51.53 o
   1  -1  11      398.06      395.07     14.67 o
   2  -1  11       28.64       19.18      7.77 o
   3  -1  11      278.21      296.30     10.45 o
   4  -1  11       84.19      101.66      7.06 o
   5  -1  11       28.19       21.18      2.82 o
  -5   0  11        1.89       -4.94      5.65 o
  -4   0  11        6.53        1.41      6.35 o
  -3   0  11        0.38        2.12      4.94 o
  -2   0  11      241.87      234.38      9.88 o
  -1   0  11     1332.18     1346.58     39.35 o
   0   0  11      762.09      941.75     43.77 o
   1   0  11      909.44      959.46     31.55 o
   2   0  11     1150.39     1102.73     34.37 o
   3   0  11       15.20       13.41      4.70 o
   4   0  11       65.14       63.54      6.35 o
   5   0  11        3.03        5.65      2.12 o
  -5   1  11       32.21       33.18      6.35 o
  -4   1  11        8.56       11.30      6.35 o
  -3   1  11        4.26        6.35      4.24 o
  -2   1  11      675.40      775.14     21.88 o
  -1   1  11      377.04      360.04     15.53 o
   0   1  11       41.74       48.68      5.08 o
   1   1  11      217.52      247.69      9.79 o
   2   1  11      116.19      105.89      7.77 o
   3   1  11      158.60      146.24      8.07 o
   4   1  11       19.47       19.77      4.09 o
   5   1  11       22.43       26.12     16.24 o
  -5   2  11        1.18       -4.94      4.94 o
  -4   2  11        9.33       15.53      5.65 o
  -3   2  11       32.75       32.47      5.65 o
  -2   2  11      263.45      296.50     10.59 o
  -1   2  11        3.45       -4.94      6.35 o
   0   2  11      355.80      419.34     16.24 o
   1   2  11     1842.04     1915.26     55.06 o
   2   2  11      721.91      699.60     23.30 o
   3   2  11       96.20       86.13      9.18 o
   4   2  11       20.44       31.57      5.38 o
   5   2  11        0.02       19.06     14.83 o
   6   2  11        1.02       -6.35     16.94 o
  -5   3  11        2.01        4.94      5.65 o
  -4   3  11        1.78        7.77      4.94 o
  -3   3  11       37.35       36.71      6.35 o
  -2   3  11      374.65      410.16     14.83 o
  -1   3  11      251.41      247.79     12.71 o
   0   3  11       76.52      109.42      9.88 o
   1   3  11     1533.34     1550.99     45.18 o
   2   3  11      418.95      391.10     14.83 o
   3   3  11       23.91       28.94      6.35 o
   4   3  11      209.53      222.22      9.89 o
   5   3  11       43.05       35.30     21.18 o
   6   3  11        5.53       22.59     29.65 o
  -5   4  11        8.49       12.71      7.06 o
  -4   4  11       16.61       13.41      6.35 o
  -3   4  11       25.05       19.06      7.06 o
  -2   4  11      154.73      195.55     10.59 o
  -1   4  11       72.96       93.19      9.88 o
   0   4  11      177.82      202.61     12.00 o
   1   4  11     2000.68     1958.33     54.36 o
   2   4  11      694.20      744.79     26.83 o
   3   4  11       20.46       12.71      4.94 o
   4   4  11        0.05        6.76      8.47 o
   5   4  11        0.05        2.82      1.41 o
  -5   5  11       13.42       40.24      7.06 o
  -4   5  11       14.10       16.94      6.35 o
  -3   5  11        0.91       12.71      5.65 o
  -2   5  11        1.35        2.12      4.24 o
  -1   5  11       10.58        7.96     12.35 o
   0   5  11      382.95      415.90     18.89 o
   1   5  11      915.42      939.52     31.52 o
   2   5  11      109.62      109.42      9.18 o
   3   5  11      438.06      414.40     20.47 o
   4   5  11       40.45       25.39     14.47 o
   5   5  11       13.74        8.70      2.77 o
  -5   6  11        0.44       -2.82      7.06 o
  -4   6  11       10.46        6.35      7.06 o
  -3   6  11       84.00       72.01      8.47 o
  -2   6  11      213.71      251.41     10.69 o
  -1   6  11      380.14      351.86     17.65 o
   0   6  11      104.11      111.42     11.22 o
   1   6  11        3.76       -0.61      5.72 o
   2   6  11       12.96       25.85      5.87 o
   3   6  11       61.96       76.24      9.88 o
   4   6  11      124.19      114.46      7.19 o
   5   6  11        4.03       10.78     10.24 o
  -5   7  11        1.08        2.82      7.77 o
  -4   7  11       68.71       68.48      7.06 o
  -3   7  11        9.21       11.98     14.83 o
  -2   7  11        1.10       -1.51      8.82 o
  -1   7  11        3.35       -2.26      7.05 o
   0   7  11      364.47      350.70     18.35 o
   1   7  11     1568.36     1432.78     45.62 o
   2   7  11      340.43      351.85     14.45 o
   3   7  11      444.31      521.70     22.59 o
   4   7  11      175.73      184.96     10.59 o
   5   7  11        6.90       -0.50      5.29 o
  -5   8  11        1.03        3.53      7.06 o
  -4   8  11        0.04        0.00      6.35 o
  -3   8  11       68.78      103.03     29.30 o
  -2   8  11        4.52       22.37     13.37 o
  -1   8  11       13.16        3.11      8.31 o
   0   8  11      114.96      147.49     11.53 o
   1   8  11        0.65        0.00      8.99 o
   2   8  11       76.32       85.56      9.98 o
   3   8  11       54.60       75.58      9.72 o
   4   8  11       17.38       19.06      5.65 o
   5   8  11        0.46        5.32     10.24 o
  -5   9  11       10.68        5.65      8.47 o
  -4   9  11        8.70        4.24      7.06 o
  -3   9  11       14.72       11.82      5.93 o
  -2   9  11        0.27       -7.06      8.47 o
  -1   9  11        2.82       -2.38      7.26 o
   0   9  11       41.23       41.23      8.62 o
   1   9  11       11.29        8.67      9.18 o
   2   9  11      510.38      544.10     29.30 o
   3   9  11       30.96       41.31      8.13 o
   4   9  11       52.82       38.12      7.06 o
   5   9  11       30.34       33.59      5.38 o
  -4  10  11        0.69        1.32      5.93 o
  -3  10  11       52.63       44.05      7.69 o
  -2  10  11        0.03        4.55     12.35 o
  -1  10  11      142.86      157.12     12.04 o
   0  10  11     1336.83     1665.28     54.85 o
   1  10  11       17.95       14.47      9.98 o
   2  10  11       85.45       85.97     11.65 o
   3  10  11      266.20      263.09     32.47 o
   4  10  11        0.25        0.00      6.35 o
   5  10  11       23.59        7.58      5.65 o
  -4  11  11        9.83        3.96     10.24 o
  -3  11  11        6.70        2.50      6.26 o
  -2  11  11       53.93       66.07     11.16 o
  -1  11  11      251.39      280.81     23.65 o
   0  11  11     1598.36     2061.59     67.85 o
   1  11  11       90.98       95.33      9.22 o
   2  11  11      211.76      213.06     14.98 o
   3  11  11       40.12       50.57      9.14 o
   4  11  11       15.95       14.22     12.71 o
   5  11  11       21.49       20.72      5.88 o
  -4  12  11       10.06        7.47     12.00 o
  -3  12  11        5.07       26.01      8.70 o
  -2  12  11        8.73       11.76     15.88 o
  -1  12  11        9.77       27.79     10.85 o
   0  12  11       67.94       71.48     12.16 o
   1  12  11        0.94       -2.22     10.24 o
   2  12  11      176.56      192.64     14.72 o
   3  12  11      623.19      637.61     34.24 o
   4  12  11        6.91       -3.53      8.82 o
   5  12  11      100.75      115.76      9.38 o
  -4  13  11       10.61       24.68     21.88 o
  -3  13  11       17.95       15.36      8.14 o
  -2  13  11       23.46       15.31     12.16 o
  -1  13  11        0.17       35.21     11.95 o
   0  13  11      318.19      395.81     21.21 o
   1  13  11        7.59       25.91     11.72 o
   2  13  11       48.74       50.36      9.72 o
   3  13  11       35.88       -0.52     10.94 o
   4  13  11        1.56       11.78      9.72 o
   5  13  11        2.48       -2.39     18.00 o
  -4  14  11        2.17        0.34     10.69 o
  -3  14  11        0.54       -1.18     13.41 o
  -2  14  11        0.11       -5.62     20.47 o
  -1  14  11      106.14       90.32     14.98 o
   0  14  11      246.97      300.01     19.67 o
   1  14  11       24.62       15.74     12.00 o
   2  14  11      202.08      184.02     13.95 o
   3  14  11       49.29       40.04     10.68 o
   4  14  11       26.14       19.69      6.94 o
   5  14  11        0.00      -10.48     11.79 o
  -3  15  11       17.46       28.91     21.53 o
  -2  15  11       20.69        8.64     11.86 o
  -1  15  11      112.50      140.98     22.24 o
   0  15  11        4.11       -7.70      9.72 o
   1  15  11        5.24       -3.67      9.79 o
   2  15  11      244.54      240.27     37.77 o
   3  15  11       42.53       53.31     12.48 o
   4  15  11        0.66       -9.98      9.98 o
  -3  16  11        5.99       -4.74      8.47 o
  -2  16  11        5.67        2.03     12.01 o
  -1  16  11        0.37       13.98     23.65 o
   0  16  11        7.17       22.59      9.98 o
   1  16  11       14.85        5.96     10.31 o
   2  16  11      125.91      110.91     14.98 o
   3  16  11        3.02        1.07     13.77 o
   4  16  11       14.91       14.74     12.04 o
  -3  17  11        5.87       20.47     24.00 o
  -2  17  11        1.98      -12.21     12.21 o
  -1  17  11       26.44       11.57     12.00 o
   0  17  11        2.23      -13.48     13.48 o
   1  17  11       57.23       74.30     13.18 o
   2  17  11      205.99      209.52     27.18 o
   3  17  11        9.57       -2.08     20.12 o
   4  17  11        0.04        1.97     13.77 o
  -3  18  11        3.51       -9.31     13.15 o
  -2  18  11        2.35        1.64     13.57 o
  -1  18  11       86.35       99.16     19.17 o
   0  18  11        5.06        2.48     12.39 o
   1  18  11       64.17       71.87     16.67 o
   2  18  11       71.61       83.04     15.76 o
   3  18  11       25.08       30.40     11.16 o
   4  18  11       14.60       10.84     12.35 o
  -2  19  11        4.96        1.28     34.24 o
  -1  19  11       11.01       29.06     11.66 o
   0  19  11       10.05       16.55     11.72 o
   1  19  11       18.91       31.85     14.06 o
   2  19  11       33.54       13.87     16.38 o
   3  19  11        3.97       22.70     15.45 o
  -2  20  11       33.96       45.18     18.35 o
  -1  20  11        3.37        3.24     22.94 o
   0  20  11        5.04       -5.60     13.97 o
   1  20  11       55.46       44.77     16.94 o
   2  20  11        5.25       -5.84     10.85 o
   3  20  11       20.75        2.04     18.00 o
  -1  21  11        5.87        3.53     17.65 o
   0  21  11       39.18       50.69     27.18 o
   1  21  11        4.04       16.84     15.25 o
   2  21  11        2.83        3.69     16.94 o
   0  22  11       13.51       28.94     19.77 o
   1  22  11       18.53        4.94     16.24 o
   2  22  11        1.11       16.24     24.71 o
  -1 -21  12       16.47       36.71     21.18 o
   0 -21  12        3.62       38.83     21.18 o
  -2 -20  12       16.26       18.27     15.60 o
  -1 -20  12       12.40       12.00     22.59 o
   0 -20  12       60.25       63.72      6.79 o
   1 -20  12        0.12       17.65      7.06 o
  -2 -19  12        0.02       -1.81     12.35 o
  -1 -19  12       26.10       25.81     17.89 o
   0 -19  12       90.45      110.43      8.04 o
   1 -19  12       61.98       59.61     13.41 o
   2 -19  12        0.00       38.10     16.24 o
  -3 -18  12       15.11       15.31      6.77 o
  -2 -18  12       45.96       46.42     14.83 o
  -1 -18  12       15.50       15.67     11.72 o
   0 -18  12      253.27      299.99     29.30 o
   1 -18  12        3.07        1.30      7.06 o
   2 -18  12        0.02        6.04     12.22 o
  -3 -17  12        1.07       -2.28      5.98 o
  -2 -17  12        2.61        3.19      4.24 o
  -1 -17  12       52.24       87.31     15.38 o
   0 -17  12        5.17        4.52     11.22 o
   1 -17  12       24.45       16.31     14.95 o
   2 -17  12       11.31       21.67     13.84 o
   3 -17  12        9.97       -0.05     16.94 o
  -3 -16  12        0.82       -0.94      6.95 o
  -2 -16  12        3.90       -2.12      4.69 o
  -1 -16  12      421.77      424.49     28.62 o
   0 -16  12       13.11       18.01     15.53 o
   1 -16  12        4.91       22.91     10.95 o
   2 -16  12       56.63       42.08     19.77 o
   3 -16  12        3.36       -9.72      9.72 o
  -4 -15  12       20.51       16.88      8.50 o
  -3 -15  12        2.04        8.24     13.77 o
  -2 -15  12      192.89      210.55     23.30 o
  -1 -15  12        1.31        2.47      9.48 o
   0 -15  12       43.05       16.05     14.57 o
   1 -15  12      379.55      341.31     42.00 o
   2 -15  12        1.82       -3.21      8.73 o
   3 -15  12       11.72       27.66     13.72 o
  -4 -14  12        9.71       18.04     12.35 o
  -3 -14  12       39.87       42.27     13.41 o
  -2 -14  12       32.15       32.43      9.53 o
  -1 -14  12      395.35      423.98     21.81 o
   0 -14  12      392.24      478.48     27.40 o
   1 -14  12      164.47      167.99     26.47 o
   2 -14  12       36.43       36.60     12.21 o
   3 -14  12       12.69       -9.14      9.14 o
   4 -14  12       81.88       69.25     20.12 o
  -4 -13  12        4.26        5.47      8.82 o
  -3 -13  12       46.24       44.07      7.69 o
  -2 -13  12       35.85       31.03     11.65 o
  -1 -13  12      134.45      116.45     13.22 o
   0 -13  12      124.33      131.64     19.77 o
   1 -13  12      709.32      754.05     33.43 o
   2 -13  12       13.79       10.79     10.17 o
   3 -13  12       33.43       27.08     19.77 o
   4 -13  12       44.36       24.83     12.95 o
  -4 -12  12       20.43       23.28     15.18 o
  -3 -12  12       67.89       63.70     11.30 o
  -2 -12  12      696.97      750.11     23.42 o
  -1 -12  12       38.93       38.43     11.30 o
   0 -12  12       40.84       59.38     21.88 o
   1 -12  12      153.14      154.29     15.22 o
   2 -12  12        0.63       -8.10     13.41 o
   3 -12  12        0.85        5.27     11.65 o
   4 -12  12       21.17       18.47      9.45 o
  -4 -11  12       53.16       48.64      7.51 o
  -3 -11  12      122.86      112.90      9.88 o
  -2 -11  12      152.31      139.33     14.12 o
  -1 -11  12      615.30      683.20     43.42 o
   0 -11  12       53.00       76.72     11.22 o
   1 -11  12      250.92      246.41     39.18 o
   2 -11  12       32.04       24.93     12.71 o
   3 -11  12       30.06       20.59      7.73 o
   4 -11  12       10.29        6.60     10.72 o
  -5 -10  12        6.58       10.09     13.06 o
  -4 -10  12        6.81        8.61      5.87 o
  -3 -10  12       75.68       73.93      7.36 o
  -2 -10  12     1009.82     1026.82     31.53 o
  -1 -10  12      213.81      180.49     14.48 o
   0 -10  12      272.86      358.77     19.97 o
   1 -10  12     1035.84      969.13     35.90 o
   2 -10  12        1.42        8.85     13.41 o
   3 -10  12        0.38       -2.35     19.06 o
   4 -10  12        0.26       -5.72      5.72 o
  -5  -9  12        0.66       -7.44      7.44 o
  -4  -9  12        1.50        0.76      6.71 o
  -3  -9  12      142.51      155.95     10.52 o
  -2  -9  12      675.15      658.22     28.67 o
  -1  -9  12       43.33       46.51     14.83 o
   0  -9  12      282.60      348.01     16.45 o
   1  -9  12       20.15       26.43     10.72 o
   2  -9  12       98.14       89.51      9.18 o
   3  -9  12       32.10       31.61      7.77 o
   4  -9  12        0.05       -1.23     14.12 o
   5  -9  12        1.53       -1.41     20.47 o
  -5  -8  12        0.48       -0.81      6.78 o
  -4  -8  12      157.54      185.33     11.70 o
  -3  -8  12      808.07      930.03     30.71 o
  -2  -8  12      362.50      380.26     14.62 o
  -1  -8  12      416.61      439.75     46.24 o
   0  -8  12       17.42        8.76      8.47 o
   1  -8  12       74.68       54.91     21.18 o
   2  -8  12      146.79      138.16      8.62 o
   3  -8  12       49.82       53.14      7.44 o
   4  -8  12       38.65       44.43      7.23 o
   5  -8  12        4.57        8.32      5.72 o
  -5  -7  12       12.30       14.93      6.78 o
  -4  -7  12      336.99      358.32     22.94 o
  -3  -7  12       38.84       27.27      6.71 o
  -2  -7  12       16.55        3.53     10.59 o
  -1  -7  12      202.89      224.09     15.58 o
   0  -7  12        0.01       -1.28      6.73 o
   1  -7  12      217.86      213.02      8.54 o
   2  -7  12       16.56       25.24     29.30 o
   3  -7  12        8.57       22.38      9.18 o
   4  -7  12        4.86        9.79      5.34 o
   5  -7  12        5.92        3.06      5.74 o
  -5  -6  12        3.35        7.34      6.94 o
  -4  -6  12       21.66       27.58      6.11 o
  -3  -6  12        3.70       -0.67      9.53 o
  -2  -6  12       23.14       73.30     48.01 o
  -1  -6  12        1.28        6.13      6.22 o
   0  -6  12     1507.76     2032.90     57.38 o
   1  -6  12       47.39       48.80      3.99 o
   2  -6  12        6.83        3.27      4.90 o
   3  -6  12      231.68      254.86     17.65 o
   4  -6  12        8.82        3.07      4.98 o
   5  -6  12       23.13       29.49      8.82 o
  -5  -5  12        0.18        4.62      4.90 o
  -4  -5  12       44.95       41.93      5.22 o
  -3  -5  12      149.86      150.77     10.98 o
  -2  -5  12      135.30      119.17      9.45 o
  -1  -5  12       33.83       24.63      7.06 o
   0  -5  12       23.83       27.02      2.12 o
   1  -5  12      269.11      244.58      7.94 o
   2  -5  12       74.21       53.47      6.31 o
   3  -5  12       53.07       50.34      8.12 o
   4  -5  12        7.90        7.77      6.35 o
   5  -5  12        3.78       -2.53      4.72 o
  -5  -4  12       30.11       43.39      7.93 o
  -4  -4  12        3.17        5.65      5.68 o
  -3  -4  12       88.73       95.08     14.47 o
  -2  -4  12       87.64       90.40      6.92 o
  -1  -4  12     2564.45     2798.98     87.89 o
   0  -4  12      737.56      923.88     33.18 o
   1  -4  12      134.05      117.95      9.95 o
   2  -4  12     1047.04      985.49     21.71 o
   3  -4  12       30.77       36.40      5.60 o
   4  -4  12        5.90        2.33      7.77 o
   5  -4  12        0.07        3.53      4.24 o
  -5  -3  12      105.47       93.17      8.54 o
  -4  -3  12      116.12      132.72     11.30 o
  -3  -3  12       88.14       80.46      7.44 o
  -2  -3  12      266.69      298.16     15.53 o
  -1  -3  12      138.18      134.34      6.52 o
   0  -3  12       35.43       55.21     12.71 o
   1  -3  12       18.29       16.10      7.44 o
   2  -3  12      123.27      103.74      7.06 o
   3  -3  12       56.82       48.71      8.47 o
   4  -3  12       25.09       25.02      7.41 o
   5  -3  12        6.51        7.77      4.94 o
  -5  -2  12        2.76       14.24      7.41 o
  -4  -2  12       10.76       14.83      5.65 o
  -3  -2  12        5.64        2.82      5.65 o
  -2  -2  12      399.68      417.50     13.18 o
  -1  -2  12      591.29      672.73     18.80 o
   0  -2  12     2855.15     3728.74     95.83 o
   1  -2  12      325.06      344.92     15.22 o
   2  -2  12       52.48       71.30     10.59 o
   3  -2  12      300.10      321.86     10.72 o
   4  -2  12       53.59       49.42      6.35 o
   5  -2  12      112.04      111.54      7.06 o
  -5  -1  12       20.71       25.41      7.06 o
  -4  -1  12      164.34      177.90      9.18 o
  -3  -1  12        0.16        4.94      4.94 o
  -2  -1  12        2.86        5.19      4.53 o
  -1  -1  12      186.94      187.81     27.53 o
   0  -1  12      136.03      152.32     11.35 o
   1  -1  12        0.04        2.89      5.42 o
   2  -1  12       28.05       38.09      6.78 o
   3  -1  12      146.25      149.21      8.13 o
   4  -1  12       22.85       24.00      5.65 o
   5  -1  12        2.66        2.12      2.82 o
  -5   0  12        2.71       10.59      6.35 o
  -4   0  12       99.94      120.72      8.47 o
  -3   0  12       13.02       11.30      5.65 o
  -2   0  12      185.80      212.49      9.88 o
  -1   0  12     1649.57     1630.26     44.63 o
   0   0  12      294.72      343.78     15.60 o
   1   0  12     5651.53     5856.86    141.25 o
   2   0  12        4.35        5.82      5.93 o
   3   0  12        0.87        1.84      4.94 o
   4   0  12       16.25       11.52      4.61 o
   5   0  12        1.30        4.24      3.53 o
  -5   1  12       17.07       32.47      7.06 o
  -4   1  12       30.58       35.30      7.06 o
  -3   1  12       55.19       55.06      6.35 o
  -2   1  12       38.79       45.18      5.65 o
  -1   1  12      114.41      108.72      9.18 o
   0   1  12        3.53        0.71      5.65 o
   1   1  12      830.34      902.32     23.39 o
   2   1  12       62.53       93.89      8.47 o
   3   1  12      386.67      329.62     12.34 o
   4   1  12       45.16       48.26      5.95 o
   5   1  12        7.65        9.18      2.82 o
  -5   2  12        9.20       -5.65      5.65 o
  -4   2  12       25.75       22.59      6.35 o
  -3   2  12       58.74       58.59      6.35 o
  -2   2  12      360.94      401.69     15.53 o
  -1   2  12     1048.10      996.81     28.94 o
   0   2  12       62.72       74.13      7.77 o
   1   2  12       11.33       26.83      7.06 o
   2   2  12      355.35      398.16     15.53 o
   3   2  12      135.22      134.84      9.88 o
   4   2  12        6.54        6.97      4.76 o
   5   2  12        0.18        5.65      2.82 o
  -5   3  12       40.47       31.77      6.35 o
  -4   3  12      123.11       92.48      8.47 o
  -3   3  12       66.77       64.24      7.06 o
  -2   3  12       38.30       33.89      5.65 o
  -1   3  12      213.58      197.67     10.59 o
   0   3  12        3.96       -6.35      6.35 o
   1   3  12      173.38      161.66     10.59 o
   2   3  12      323.10      365.69     14.83 o
   3   3  12        0.00       -2.82      6.35 o
   4   3  12      618.18      675.53     19.53 o
   5   3  12       51.60       53.65      4.24 o
  -5   4  12       20.88        7.06      7.06 o
  -4   4  12        2.77       -0.71      5.65 o
  -3   4  12       55.86       51.53      7.06 o
  -2   4  12      147.49      177.90     12.71 o
  -1   4  12       36.02       44.48      8.47 o
   0   4  12       80.79       90.36      8.47 o
   1   4  12       29.86       32.47      6.35 o
   2   4  12      156.51      189.20     11.30 o
   3   4  12       18.63       32.47      7.06 o
   4   4  12       20.40       15.83     12.71 o
   5   4  12        9.06       13.28      5.65 o
  -5   5  12        0.98        5.65      6.35 o
  -4   5  12      104.91       92.48      8.47 o
  -3   5  12       24.29       20.47      6.35 o
  -2   5  12      213.15      230.85     10.59 o
  -1   5  12        7.07       20.00     10.59 o
   0   5  12      401.57      455.00     15.61 o
   1   5  12      275.75      291.56     14.83 o
   2   5  12      388.90      364.98     16.94 o
   3   5  12      372.58      360.04     20.47 o
   4   5  12       20.50       31.09      5.74 o
   5   5  12       17.20       14.83      3.45 o
  -5   6  12       15.88       16.94      7.77 o
  -4   6  12       11.43        9.18      6.35 o
  -3   6  12       30.44       21.18      5.65 o
  -2   6  12        0.16       -5.11      5.11 o
  -1   6  12       74.30       85.09     10.22 o
   0   6  12      933.74     1258.41     40.29 o
   1   6  12      100.11       86.83      9.14 o
   2   6  12        4.53        7.06      5.65 o
   3   6  12       11.21        9.88      4.94 o
   4   6  12       98.80      112.60     15.53 o
   5   6  12       36.85       42.78      5.29 o
  -5   7  12        0.62       -4.94      8.47 o
  -4   7  12        3.41       -2.82      5.65 o
  -3   7  12        5.69       20.47      7.06 o
  -2   7  12      252.25      251.57     14.37 o
  -1   7  12       13.76       11.30      6.99 o
   0   7  12      441.04      556.41     24.71 o
   1   7  12        2.22       -1.06      6.00 o
   2   7  12       14.93       22.99      9.72 o
   3   7  12      846.77      883.15     30.36 o
   4   7  12      164.74      177.90      9.88 o
   5   7  12        0.12       -4.09      4.09 o
  -5   8  12        1.43        4.94      8.47 o
  -4   8  12       32.73       36.00      7.77 o
  -3   8  12        1.68        4.24      8.47 o
  -2   8  12        1.39       -7.57      7.57 o
  -1   8  12      110.16      116.05     13.77 o
   0   8  12      535.85      670.02     28.12 o
   1   8  12        4.54        0.00     10.59 o
   2   8  12      384.28      384.38     17.95 o
   3   8  12       92.94       98.83     11.30 o
   4   8  12      123.37      112.95      9.18 o
   5   8  12       47.11       38.96     10.94 o
  -4   9  12        7.56        3.53      7.77 o
  -3   9  12      153.28      136.38     10.94 o
  -2   9  12        9.02       10.93     11.30 o
  -1   9  12       70.19       95.30     19.77 o
   0   9  12      209.35      285.04     18.67 o
   1   9  12       63.81       82.86     10.34 o
   2   9  12      874.11      930.31     33.18 o
   3   9  12       28.50       30.29     14.12 o
   4   9  12       60.28       48.01      7.06 o
   5   9  12        1.05       -1.29      4.71 o
  -4  10  12        8.85        5.65      7.77 o
  -3  10  12        1.99        7.18      8.47 o
  -2  10  12       16.93       22.45     10.95 o
  -1  10  12       19.15       10.39     13.41 o
   0  10  12      313.12      401.30     20.89 o
   1  10  12       44.71       52.35      9.88 o
   2  10  12       37.24       30.39      8.64 o
   3  10  12        7.66       17.67     12.35 o
   4  10  12        4.76       -4.94      5.65 o
   5  10  12        5.02        7.13      4.83 o
  -4  11  12       13.39        9.78      7.51 o
  -3  11  12       20.08       11.14      8.34 o
  -2  11  12        0.00        6.85      7.73 o
  -1  11  12       78.02       83.85     11.19 o
   0  11  12      343.53      395.93     21.18 o
   1  11  12        0.34      -12.71     12.71 o
   2  11  12      141.48      147.00     16.59 o
   3  11  12        0.20        5.93     14.83 o
   4  11  12        4.32        2.73      5.22 o
   5  11  12        7.71       14.03     16.94 o
  -4  12  12        3.28       -0.34      9.62 o
  -3  12  12        0.47        4.94      7.51 o
  -2  12  12        3.69       12.42      9.40 o
  -1  12  12        0.06        6.37      9.51 o
   0  12  12       22.14       21.94     11.66 o
   1  12  12       39.13       59.25     11.65 o
   2  12  12      134.17      121.08     13.48 o
   3  12  12       25.86       19.89     12.67 o
   4  12  12        7.14       15.53      8.99 o
   5  12  12       87.49       86.25      8.96 o
  -4  13  12        0.33       -9.22      9.22 o
  -3  13  12        6.17        4.59      7.57 o
  -2  13  12        3.32       21.88     14.83 o
  -1  13  12        6.90        3.24      9.51 o
   0  13  12      143.77      199.84     17.95 o
   1  13  12       75.80       72.81     35.65 o
   2  13  12      647.62      736.39     32.84 o
   3  13  12       25.28       17.73      8.82 o
   4  13  12        0.40       -2.24      8.94 o
   5  13  12        0.23        5.65     10.10 o
  -4  14  12        1.39      -11.53     11.53 o
  -3  14  12       34.80       23.11      8.75 o
  -2  14  12        1.84      -10.94     12.35 o
  -1  14  12       16.15        8.40     24.00 o
   0  14  12      105.51      141.93     16.94 o
   1  14  12      118.99      108.39     13.77 o
   2  14  12        7.47       20.83     11.98 o
   3  14  12       43.86       45.54      9.65 o
   4  14  12       11.94       10.24      8.82 o
  -3  15  12        0.05       14.03     19.06 o
  -2  15  12        5.12        9.18      9.98 o
  -1  15  12       35.34       23.34     11.35 o
   0  15  12        9.28       31.77     20.47 o
   1  15  12      571.04      556.91     28.54 o
   2  15  12      297.58      369.35     45.53 o
   3  15  12       68.89       66.10     12.72 o
   4  15  12        4.14       13.90     11.22 o
  -3  16  12        1.11       -0.69     10.60 o
  -2  16  12        2.02        5.31     19.77 o
  -1  16  12      178.90      163.12     16.45 o
   0  16  12        2.85       -6.29     12.71 o
   1  16  12       20.36       13.79      9.65 o
   2  16  12      177.18      156.69     16.79 o
   3  16  12       27.88       27.89     12.98 o
   4  16  12       82.25       98.82     13.74 o
  -3  17  12        0.83      -15.20     16.94 o
  -2  17  12       18.34       14.19     15.95 o
  -1  17  12        3.42       -5.31     11.44 o
   0  17  12        0.67      -12.01     12.01 o
   1  17  12        1.77       -6.49     15.18 o
   2  17  12       56.72       40.90     15.18 o
   3  17  12        0.43       23.06     35.65 o
   4  17  12       13.20       -5.48      9.79 o
  -2  18  12       52.55       28.55     14.12 o
  -1  18  12        0.00       -9.06     13.18 o
   0  18  12        7.57       24.76     11.16 o
   1  18  12      121.59       93.39     36.36 o
   2  18  12      115.31      133.04     29.65 o
   3  18  12        1.42       -5.95     12.55 o
  -2  19  12        8.80       25.89     15.91 o
  -1  19  12        3.00       -0.25     11.30 o
   0  19  12        4.81        4.13     14.07 o
   1  19  12        0.66        5.80     10.65 o
   2  19  12        0.58      -13.06     13.06 o
   3  19  12        2.76       19.55     16.59 o
  -1  20  12        1.17       23.19     21.53 o
   0  20  12        5.95       15.83     15.09 o
   1  20  12       27.07       16.32     14.22 o
   2  20  12        2.63       -8.80     16.67 o
   3  20  12        2.32       24.55     15.09 o
  -1  21  12        4.84      -18.35     18.35 o
   0  21  12        7.74      -13.41     25.41 o
   1  21  12        0.85       -7.06     18.47 o
   2  21  12        0.65       -2.54     15.27 o
   0  22  12        1.61      -10.59     17.65 o
   1  22  12        9.20       13.41     18.35 o
   0 -21  13        7.08       11.30     26.12 o
  -2 -20  13       10.98      -16.94     16.94 o
  -1 -20  13        7.01       -5.65     19.06 o
   0 -20  13       31.22        3.53     16.94 o
   1 -20  13       21.55       81.89     30.36 o
  -2 -19  13        2.54       10.10     22.94 o
  -1 -19  13      111.69       94.02     18.83 o
   0 -19  13       25.76       50.96     29.65 o
   1 -19  13       48.75       64.78     17.81 o
   2 -19  13        1.73      -26.12     26.12 o
  -3 -18  13       28.85       43.26     17.97 o
  -2 -18  13        0.13      -12.00     12.00 o
  -1 -18  13       80.58      131.84     45.18 o
   0 -18  13       10.24       16.17     21.88 o
   1 -18  13        0.52       -8.47     16.59 o
   2 -18  13       51.11       73.72     15.67 o
  -3 -17  13        0.53       -0.07      5.50 o
  -2 -17  13       44.84       63.99     14.95 o
  -1 -17  13        4.10       -2.88     11.97 o
   0 -17  13      347.31      480.77     52.95 o
   1 -17  13       19.11        8.18     12.71 o
   2 -17  13       55.67       29.01     15.15 o
   3 -17  13        0.07        2.75     13.23 o
  -3 -16  13        0.25        6.35      5.28 o
  -2 -16  13        3.09        4.59     10.98 o
  -1 -16  13        8.35        2.89     21.53 o
   0 -16  13      123.27      192.94     19.41 o
   1 -16  13       10.23       21.07     12.21 o
   2 -16  13        1.63      -16.24     16.24 o
   3 -16  13        0.41        6.59     34.24 o
  -4 -15  13        9.97       10.76     17.30 o
  -3 -15  13       20.79       22.16      5.84 o
  -2 -15  13       61.65       76.94     13.91 o
  -1 -15  13      205.57      225.25     19.41 o
   0 -15  13       51.43       69.60     16.08 o
   1 -15  13       73.29       92.53     13.98 o
   2 -15  13       11.12       -0.97     11.65 o
   3 -15  13       10.72        2.12     10.48 o
  -4 -14  13      145.06      172.72     29.30 o
  -3 -14  13        5.05       13.34      6.10 o
  -2 -14  13       16.58       28.45     18.71 o
  -1 -14  13        9.47       12.02      9.72 o
   0 -14  13       11.59       10.53     11.49 o
   1 -14  13      210.41      199.58     16.22 o
   2 -14  13       42.76       65.30     13.74 o
   3 -14  13        0.53        4.03     10.83 o
   4 -14  13       13.41       18.87     14.72 o
  -4 -13  13       47.86       43.25      8.10 o
  -3 -13  13        9.54        2.89      5.98 o
  -2 -13  13      327.72      352.70     34.24 o
  -1 -13  13      363.18      344.89     22.61 o
   0 -13  13      252.72      275.32     19.30 o
   1 -13  13      436.88      374.73     50.12 o
   2 -13  13        7.97       -0.96     12.00 o
   3 -13  13       56.97       42.61     10.15 o
   4 -13  13       28.02       25.86     11.86 o
  -4 -12  13      152.02      162.80     13.87 o
  -3 -12  13       15.12       19.10      7.41 o
  -2 -12  13        7.39       -2.12      8.82 o
  -1 -12  13       83.94       88.58     12.37 o
   0 -12  13        4.08        2.46     12.71 o
   1 -12  13       39.41       26.25     10.83 o
   2 -12  13        0.02        1.53     14.12 o
   3 -12  13       10.81       10.11      9.88 o
   4 -12  13        0.22       -7.06     18.00 o
  -4 -11  13      114.09      109.00      9.62 o
  -3 -11  13      107.59       94.58     14.12 o
  -2 -11  13      150.41      137.01     15.88 o
  -1 -11  13      128.81       89.99     10.85 o
   0 -11  13       70.17      102.09     31.77 o
   1 -11  13      136.76      118.14     11.16 o
   2 -11  13      159.20      240.36     27.89 o
   3 -11  13       64.19       61.09     11.19 o
   4 -11  13        5.69       14.07      7.73 o
  -4 -10  13      262.58      269.05     14.53 o
  -3 -10  13       31.79       27.25      5.45 o
  -2 -10  13       90.62      105.52     12.89 o
  -1 -10  13      357.81      345.41     44.48 o
   0 -10  13       12.80        1.25     10.65 o
   1 -10  13       30.93       39.12     15.18 o
   2 -10  13      365.70      365.85     21.18 o
   3 -10  13      106.26      141.54     11.75 o
   4 -10  13       65.29      100.28     10.45 o
  -5  -9  13       12.52       16.90      7.73 o
  -4  -9  13       17.88       13.57      6.37 o
  -3  -9  13        7.56       18.80      6.43 o
  -2  -9  13       67.96       75.44     27.18 o
  -1  -9  13       85.74       65.93     10.48 o
   0  -9  13       40.99       44.09      8.73 o
   1  -9  13      164.68      154.19     13.67 o
   2  -9  13      169.68      183.34     31.77 o
   3  -9  13       69.42       71.61      7.44 o
   4  -9  13        6.87      -10.97     13.06 o
   5  -9  13        0.42       -7.77     14.12 o
  -5  -8  13        1.20        4.84      8.82 o
  -4  -8  13       32.38       26.10      5.87 o
  -3  -8  13       16.55       11.45      8.12 o
  -2  -8  13      200.65      183.64     20.83 o
  -1  -8  13        2.25        4.38      3.42 o
   0  -8  13       61.42       75.47     15.88 o
   1  -8  13      150.19      139.88     13.72 o
   2  -8  13     1017.62     1020.85     38.47 o
   3  -8  13      119.73      133.90     10.15 o
   4  -8  13        5.08        8.91      6.63 o
   5  -8  13       25.07       43.47     10.15 o
  -5  -7  13       26.94       34.72      7.96 o
  -4  -7  13       16.63       17.51     10.24 o
  -3  -7  13      154.06      182.30     11.16 o
  -2  -7  13       15.77       20.79     10.94 o
  -1  -7  13        3.20       -4.11      7.90 o
   0  -7  13       17.57       21.44      8.13 o
   1  -7  13        0.24       -4.07      4.07 o
   2  -7  13      116.88      111.86     20.12 o
   3  -7  13       12.05       22.91     13.41 o
   4  -7  13        0.00       -0.87      5.22 o
   5  -7  13        0.62       -7.23      7.23 o
  -5  -6  13        3.28        3.09      6.71 o
  -4  -6  13       78.63       83.07      8.44 o
  -3  -6  13     2192.79     2345.67     61.87 o
  -2  -6  13       50.20      256.09     17.28 o
  -1  -6  13       52.16       54.52     13.06 o
   0  -6  13      914.84     1151.48     36.38 o
   1  -6  13       29.45       31.04      3.49 o
   2  -6  13       11.03        5.23      8.82 o
   3  -6  13      271.26      286.91     13.18 o
   4  -6  13       49.61       46.85      7.77 o
   5  -6  13       16.10        7.68      6.71 o
  -5  -5  13        3.89        9.43      7.93 o
  -4  -5  13      209.26      248.25     16.94 o
  -3  -5  13       70.91       80.14     11.49 o
  -2  -5  13      282.27      315.33     24.36 o
  -1  -5  13        0.01       -0.71      2.82 o
   0  -5  13      606.69      816.86     26.68 o
   1  -5  13       18.99       12.40      5.65 o
   2  -5  13      376.38      396.22     12.22 o
   3  -5  13      244.55      274.88     14.97 o
   4  -5  13        3.46       -5.49      5.49 o
   5  -5  13        4.52        3.11      4.70 o
  -5  -4  13       11.05       -9.41     16.24 o
  -4  -4  13      332.47      345.21     19.77 o
  -3  -4  13      315.92      355.91     16.72 o
  -2  -4  13       13.59        9.24      4.98 o
  -1  -4  13       64.93       78.47      5.21 o
   0  -4  13      387.33      498.36     20.10 o
   1  -4  13      560.15      614.83     20.21 o
   2  -4  13      597.74      592.31     15.97 o
   3  -4  13       16.53       22.03      7.05 o
   4  -4  13        5.87       11.38      5.93 o
   5  -4  13        2.03       -4.24      4.24 o
  -5  -3  13       50.30       55.99      7.69 o
  -4  -3  13       84.17       84.71      8.47 o
  -3  -3  13        0.83       -0.50      5.08 o
  -2  -3  13       50.98       53.22     17.30 o
  -1  -3  13      120.99      137.10      7.26 o
   0  -3  13        1.86       12.71      6.49 o
   1  -3  13       13.04       30.74      8.13 o
   2  -3  13       30.04       15.24      5.93 o
   3  -3  13      497.38      508.31     14.67 o
   4  -3  13       72.04       75.81     18.35 o
   5  -3  13       31.15       39.53      6.35 o
  -5  -2  13        0.18       10.92      7.34 o
  -4  -2  13      403.79      410.87     16.94 o
  -3  -2  13       46.27       43.06      7.77 o
  -2  -2  13       27.57       31.93      5.68 o
  -1  -2  13       70.56       89.26      6.43 o
   0  -2  13      358.54      478.60     30.71 o
   1  -2  13        7.67       16.94      8.47 o
   2  -2  13      253.13      261.03     13.55 o
   3  -2  13      139.83      141.11      8.94 o
   4  -2  13       24.44       22.59      6.35 o
   5  -2  13        0.07        0.00      4.24 o
  -5  -1  13       61.99       63.54      9.18 o
  -4  -1  13       99.11      114.37      9.18 o
  -3  -1  13       12.47       19.77      7.77 o
  -2  -1  13       31.91       28.16      8.82 o
  -1  -1  13       18.93       27.14      6.73 o
   0  -1  13     1718.66     2344.16     69.30 o
   1  -1  13     1775.91     1935.62     52.52 o
   2  -1  13      250.20      258.71     14.45 o
   3  -1  13       35.62       43.12      5.93 o
   4  -1  13      133.78      133.43      9.18 o
   5  -1  13       77.90       72.01      6.35 o
  -5   0  13       73.03       76.95      8.47 o
  -4   0  13       11.81       15.53      6.35 o
  -3   0  13       16.84       19.06      5.65 o
  -2   0  13      324.66      335.33     12.00 o
  -1   0  13      632.49      628.54     29.65 o
   0   0  13      451.87      567.40     22.24 o
   1   0  13      342.29      348.09     14.72 o
   2   0  13       22.99       29.18      8.94 o
   3   0  13       13.34       16.17      4.90 o
   4   0  13        4.96        1.02      5.33 o
   5   0  13        3.37        5.65      3.53 o
  -5   1  13       11.45       11.30      8.47 o
  -4   1  13       26.06       19.06      7.06 o
  -3   1  13        0.13       -1.41      5.65 o
  -2   1  13      116.92      136.96      7.77 o
  -1   1  13       67.06       69.89      8.47 o
   0   1  13      175.63      193.43     10.59 o
   1   1  13      147.15      151.78      9.18 o
   2   1  13      124.38      130.60     10.59 o
   3   1  13      454.88      432.75     16.24 o
   4   1  13        3.88       10.70      6.71 o
   5   1  13        0.07        2.12      3.53 o
  -5   2  13       16.33       14.83      7.06 o
  -4   2  13      169.73      177.90     10.59 o
  -3   2  13       98.44       88.95      7.77 o
  -2   2  13      157.24      166.61      9.18 o
  -1   2  13      218.48      223.08     13.41 o
   0   2  13        7.82       12.71      7.77 o
   1   2  13        0.43        2.82      6.35 o
   2   2  13      161.76      151.07     10.59 o
   3   2  13      132.80      123.54      9.18 o
   4   2  13      125.19      142.68      8.07 o
   5   2  13        0.11       -0.71      3.53 o
  -5   3  13        7.66       11.30      7.77 o
  -4   3  13       34.61       36.71      7.77 o
  -3   3  13        0.43       -4.94      4.94 o
  -2   3  13       24.48       33.18      5.65 o
  -1   3  13      125.80      140.49     10.59 o
   0   3  13       29.92       40.95      6.35 o
   1   3  13     1330.96     1243.19     39.53 o
   2   3  13      564.43      634.66     21.18 o
   3   3  13        1.59        5.65      6.35 o
   4   3  13      355.59      395.42     50.48 o
   5   3  13        8.06       11.30      3.53 o
  -5   4  13        3.80        3.53      5.65 o
  -4   4  13       88.11       66.36      8.47 o
  -3   4  13      151.34      149.66      9.18 o
  -2   4  13      104.01      123.54      9.18 o
  -1   4  13       32.63       25.41      7.06 o
   0   4  13        5.66        9.88      7.77 o
   1   4  13      678.54      673.48     28.24 o
   2   4  13        6.50       18.35      6.35 o
   3   4  13       11.19       11.30      7.06 o
   4   4  13       24.50       19.13      5.16 o
   5   4  13       49.41       56.19      8.82 o
  -5   5  13       15.60       11.30      6.35 o
  -4   5  13       13.63       -2.12      6.35 o
  -3   5  13       40.12       36.00      7.06 o
  -2   5  13      127.31      129.19      8.47 o
  -1   5  13      142.51      153.19     12.00 o
   0   5  13      140.88      173.67     11.30 o
   1   5  13      181.46      175.08     11.30 o
   2   5  13      716.40      742.67     25.41 o
   3   5  13       20.25       24.71      6.35 o
   4   5  13       22.28       14.65      5.38 o
   5   5  13       16.04        8.10      4.83 o
  -5   6  13        0.79       13.41      7.77 o
  -4   6  13        6.97        4.24      6.35 o
  -3   6  13       73.22       60.01      8.47 o
  -2   6  13       46.45       51.53      9.18 o
  -1   6  13        4.00       21.79     11.30 o
   0   6  13       68.86       65.51     12.71 o
   1   6  13      760.20      804.51     25.07 o
   2   6  13      136.37      141.90     11.30 o
   3   6  13      106.17      155.31     17.65 o
   4   6  13      180.40      194.14     11.30 o
   5   6  13       38.71       46.32      7.41 o
  -5   7  13        1.41       -9.18      9.18 o
  -4   7  13        4.82       13.41      8.47 o
  -3   7  13       12.24       19.06      6.35 o
  -2   7  13      118.78       95.74     10.85 o
  -1   7  13       22.86       26.28      7.63 o
   0   7  13     1019.13     1295.52     45.29 o
   1   7  13       24.15       36.40      6.73 o
   2   7  13        8.17        2.32      5.08 o
   3   7  13       99.68       86.83      9.18 o
   4   7  13       21.60       29.65      6.35 o
   5   7  13        5.81        3.37      4.07 o
  -4   8  13        9.89        2.82      7.06 o
  -3   8  13        3.48        0.00      5.65 o
  -2   8  13       57.87       79.75     19.77 o
  -1   8  13        0.75       -7.57      7.57 o
   0   8  13      134.92      161.59     12.98 o
   1   8  13        5.12        3.82      6.73 o
   2   8  13       12.74       17.52     19.06 o
   3   8  13      220.42      203.32     13.41 o
   4   8  13       14.05       16.94      5.65 o
   5   8  13       58.48       58.84      6.67 o
  -4   9  13        6.28        9.18      6.35 o
  -3   9  13       34.65       16.41     14.83 o
  -2   9  13        9.00       13.07      7.23 o
  -1   9  13      112.57      112.50     11.86 o
   0   9  13      291.86      372.75     18.17 o
   1   9  13        0.10        9.88      6.49 o
   2   9  13        5.59       -2.14      6.92 o
   3   9  13       54.40       52.40     10.59 o
   4   9  13        0.05       -7.06      7.06 o
   5   9  13        0.75        5.42      5.46 o
  -4  10  13       14.66       12.71      7.77 o
  -3  10  13      124.17      103.06     14.47 o
  -2  10  13        9.42       20.66     11.16 o
  -1  10  13       17.98       14.83      7.99 o
   0  10  13       16.59       24.22     10.59 o
   1  10  13        7.42        7.56      8.98 o
   2  10  13      388.85      379.94     37.77 o
   3  10  13      160.54      183.92     34.59 o
   4  10  13        1.06        4.94      7.77 o
   5  10  13        0.66       20.20      8.12 o
  -4  11  13        5.03       -6.62      6.62 o
  -3  11  13       65.68       66.35      8.77 o
  -2  11  13        0.04       -8.44      8.44 o
  -1  11  13      295.27      273.00     19.68 o
   0  11  13       98.96       98.39     18.00 o
   1  11  13       65.94       40.63     15.53 o
   2  11  13        8.22       35.93     13.06 o
   3  11  13        2.35      -10.67     11.03 o
   4  11  13        0.12       -5.65      6.35 o
   5  11  13       20.41       26.81      9.27 o
  -4  12  13       17.10       15.18      8.94 o
  -3  12  13        0.69        6.42     11.65 o
  -2  12  13        7.60       -1.37     15.88 o
  -1  12  13       75.64       71.38     11.53 o
   0  12  13       26.95       39.73     20.47 o
   1  12  13       14.67       15.98     10.59 o
   2  12  13      110.46       89.08     26.12 o
   3  12  13       23.43       22.04     11.03 o
   4  12  13        0.57        8.02      5.88 o
   5  12  13        2.10        2.30      9.18 o
  -4  13  13        6.63        1.40     13.05 o
  -3  13  13       28.22       22.13      8.75 o
  -2  13  13       38.88       36.57     14.83 o
  -1  13  13       86.55       95.64     17.30 o
   0  13  13       12.89        0.11     14.47 o
   1  13  13       14.53       17.68      9.62 o
   2  13  13        1.06        4.11      9.27 o
   3  13  13       24.00       37.40     10.97 o
   4  13  13        2.10        7.44     13.41 o
   5  13  13        7.37        3.79     10.85 o
  -3  14  13        3.80        6.62      8.12 o
  -2  14  13       22.51       44.27     25.06 o
  -1  14  13       89.12      104.26     14.42 o
   0  14  13        0.14       -5.29     12.48 o
   1  14  13       41.48       56.38     13.77 o
   2  14  13      203.68      236.10     17.78 o
   3  14  13        1.56       22.71     11.72 o
   4  14  13        1.42        0.54     11.65 o
  -3  15  13        0.00       -2.31      8.44 o
  -2  15  13       25.39        6.40     11.35 o
  -1  15  13        7.34       20.19     11.75 o
   0  15  13        7.39        0.42     12.45 o
   1  15  13       21.52       30.93     10.72 o
   2  15  13        1.98        6.81     11.30 o
   3  15  13        2.78      -11.95     11.95 o
   4  15  13       16.31       30.84     12.45 o
  -3  16  13        0.02        4.60     16.78 o
  -2  16  13       13.67      -12.72     12.72 o
  -1  16  13        3.70       -0.33      9.72 o
   0  16  13       17.60        1.76     18.00 o
   1  16  13      345.64      360.65     23.52 o
   2  16  13      133.98      129.26     15.94 o
   3  16  13       25.36       14.12     21.18 o
   4  16  13        2.55       -7.52      9.33 o
  -3  17  13        2.14       15.97     13.68 o
  -2  17  13        0.02      -12.80     12.80 o
  -1  17  13        0.25       13.41     15.45 o
   0  17  13       14.55        7.29     12.21 o
   1  17  13        3.75       -8.72     14.95 o
   2  17  13       11.30       24.30     12.72 o
   3  17  13        4.10        1.28     14.22 o
   4  17  13        1.88        0.00     14.83 o
  -2  18  13        1.23        8.40     12.22 o
  -1  18  13       23.28       32.00     14.88 o
   0  18  13        1.28      -14.12     14.12 o
   1  18  13       31.36       56.41     31.77 o
   2  18  13        7.82       22.70     12.07 o
   3  18  13        0.00       -5.72     11.33 o
  -2  19  13        1.16      -25.41     25.41 o
  -1  19  13        5.74        8.84     18.35 o
   0  19  13       13.82       -1.50     17.17 o
   1  19  13      249.62      226.67     57.54 o
   2  19  13       28.73       29.19     19.06 o
   3  19  13        0.39        2.87     30.71 o
  -1  20  13        0.13      -19.06     24.00 o
   0  20  13        4.36       -7.10     13.68 o
   1  20  13       32.27       43.59     19.71 o
   2  20  13        0.37      -15.18     22.24 o
  -1  21  13        0.00      -17.65     17.65 o
   0  21  13        7.36       12.00     29.65 o
   1  21  13       32.76       26.12     20.47 o
   2  21  13        5.83        7.77     18.35 o
  -1 -20  14       37.07       35.30     30.36 o
   0 -20  14       16.30       50.83     20.47 o
   1 -20  14        0.02      -18.35     18.35 o
  -2 -19  14       27.19       -3.53     16.94 o
  -1 -19  14        0.09      -12.48     12.48 o
   0 -19  14       18.38       16.05     33.89 o
   1 -19  14        0.00       19.06     19.06 o
  -2 -18  14        1.51       -3.45     31.42 o
  -1 -18  14       25.32       20.80     12.86 o
   0 -18  14       46.47       52.54     15.50 o
   1 -18  14        7.26       23.18     14.88 o
   2 -18  14        0.03        4.53     14.36 o
  -3 -17  14       14.27        9.36     14.50 o
  -2 -17  14        3.39        6.31     11.35 o
  -1 -17  14       11.88        2.34     16.72 o
   0 -17  14       77.36       96.63     15.45 o
   1 -17  14      152.85      125.09     22.59 o
   2 -17  14        4.03       -2.26     12.45 o
  -3 -16  14        0.95        2.71      4.76 o
  -2 -16  14        3.76        8.62     10.68 o
  -1 -16  14       35.92       18.94     12.15 o
   0 -16  14       24.97       40.69     12.36 o
   1 -16  14        0.46       12.39     13.05 o
   2 -16  14        1.33        1.73     12.26 o
   3 -16  14        1.26       18.01     13.40 o
  -3 -15  14        0.24       -4.69      4.69 o
  -2 -15  14       10.71       12.89     23.30 o
  -1 -15  14       23.07       33.31     11.22 o
   0 -15  14       90.84      132.45     17.59 o
   1 -15  14        5.92        6.00     10.48 o
   2 -15  14        1.04        8.35     10.22 o
   3 -15  14        3.63       -9.33     10.72 o
  -4 -14  14        6.26       38.95      8.46 o
  -3 -14  14        1.45        4.74     10.24 o
  -2 -14  14      160.47      157.52     18.71 o
  -1 -14  14       96.66       70.13     14.07 o
   0 -14  14        2.95        4.03     14.83 o
   1 -14  14      143.15      152.44     19.41 o
   2 -14  14       36.11       32.38     18.71 o
   3 -14  14        8.61       11.51     14.37 o
  -4 -13  14        0.49        3.32     14.83 o
  -3 -13  14        8.94       10.92     22.59 o
  -2 -13  14       46.70       94.28     16.88 o
  -1 -13  14       53.93       72.69     28.94 o
   0 -13  14      109.24      116.63     15.09 o
   1 -13  14       10.21       10.78     11.16 o
   2 -13  14        4.29        5.40     12.66 o
   3 -13  14       42.16       25.80     14.37 o
   4 -13  14        8.94        2.06     11.49 o
  -4 -12  14       23.02        1.00     21.88 o
  -3 -12  14        9.22       12.21      9.14 o
  -2 -12  14       10.12       13.85     12.35 o
  -1 -12  14      173.67      155.13     28.59 o
   0 -12  14        2.10        1.54      8.44 o
   1 -12  14       13.48       30.33     11.62 o
   2 -12  14      221.47      270.55     31.77 o
   3 -12  14       30.29       39.02     21.88 o
   4 -12  14        8.62        4.87      9.88 o
  -4 -11  14       10.79       11.89      7.69 o
  -3 -11  14       21.97       21.88     10.34 o
  -2 -11  14        5.34       11.77     14.83 o
  -1 -11  14       36.25       43.74      9.72 o
   0 -11  14       65.89       77.89     10.95 o
   1 -11  14      135.14      114.26     12.98 o
   2 -11  14        3.11        8.37      9.83 o
   3 -11  14       31.37       16.77      7.94 o
   4 -11  14       12.02       17.65      7.80 o
  -4 -10  14       13.15       14.49     10.24 o
  -3 -10  14      335.32      334.94     19.68 o
  -2 -10  14       99.21      177.64    136.60 o
  -1 -10  14       29.31       13.11     10.17 o
   0 -10  14      122.57      147.34     55.06 o
   1 -10  14       50.76       65.21     22.59 o
   2 -10  14       66.89       63.95     19.41 o
   3 -10  14      429.42      479.33     22.32 o
   4 -10  14       33.79       52.03      9.79 o
  -4  -9  14        6.05        2.86      7.90 o
  -3  -9  14      686.00      797.03     46.59 o
  -2  -9  14      116.69      100.14     12.72 o
  -1  -9  14       74.57       56.64     12.35 o
   0  -9  14      146.05      160.91     12.95 o
   1  -9  14     1126.01     1157.35     44.43 o
   2  -9  14      167.20      158.77      9.97 o
   3  -9  14        9.69       30.71      7.29 o
   4  -9  14       20.66       22.76     16.24 o
  -5  -8  14        1.90       22.59      9.88 o
  -4  -8  14       16.88        3.18      8.82 o
  -3  -8  14        0.02       -2.35      5.74 o
  -2  -8  14      427.94      551.60     22.94 o
  -1  -8  14        5.67       -4.65      7.77 o
   0  -8  14        2.18       11.19      9.50 o
   1  -8  14        9.64        0.53      8.62 o
   2  -8  14      180.79      161.93     10.04 o
   3  -8  14       39.74       43.37     10.94 o
   4  -8  14        8.61       10.54      8.12 o
   5  -8  14        0.47       -7.05     10.60 o
  -5  -7  14       30.43       26.36      7.58 o
  -4  -7  14        7.81       15.86      8.98 o
  -3  -7  14        4.37       11.74      7.26 o
  -2  -7  14      267.04      336.67     18.83 o
  -1  -7  14        6.94        8.71      7.44 o
   0  -7  14       12.70        4.13      8.47 o
   1  -7  14      294.89      260.53     10.35 o
   2  -7  14       88.85       76.03      7.77 o
   3  -7  14      241.07      227.47     22.59 o
   4  -7  14        2.29        3.53      7.06 o
   5  -7  14       13.17       15.75      9.33 o
  -5  -6  14        2.07        7.19      9.53 o
  -4  -6  14      223.05      239.94     13.40 o
  -3  -6  14      382.86      487.26     28.63 o
  -2  -6  14       12.87       17.30      7.49 o
  -1  -6  14      116.74      116.02     10.45 o
   0  -6  14        0.46        2.52     20.12 o
   1  -6  14       85.80       79.17      8.47 o
   2  -6  14      101.80       85.31      7.58 o
   3  -6  14      276.47      394.61     23.50 o
   4  -6  14        1.88        7.36     11.30 o
   5  -6  14        5.36       12.71      6.94 o
  -5  -5  14        6.14        7.72      9.53 o
  -4  -5  14        2.35        2.51      6.63 o
  -3  -5  14       88.40       97.96     11.86 o
  -2  -5  14       39.03       38.83      5.65 o
  -1  -5  14      387.45      385.55     12.51 o
   0  -5  14      363.03      369.06     20.18 o
   1  -5  14       58.36       59.79      5.68 o
   2  -5  14     1072.75     1084.06     25.62 o
   3  -5  14        0.00       -2.24      5.93 o
   4  -5  14        7.65        2.32      6.78 o
   5  -5  14       28.74       33.84      9.88 o
  -5  -4  14       12.27        1.03      7.77 o
  -4  -4  14        4.00       -4.24      9.18 o
  -3  -4  14      260.56      321.18     38.83 o
  -2  -4  14      111.68      128.69     26.47 o
  -1  -4  14      153.41      138.48      7.69 o
   0  -4  14       23.28       26.31      8.82 o
   1  -4  14      222.79      187.30     14.67 o
   2  -4  14      309.86      328.83     17.30 o
   3  -4  14        1.00        5.07      7.06 o
   4  -4  14       21.94        9.66      5.54 o
   5  -4  14        0.00       -2.82      5.65 o
  -5  -3  14       10.65        7.38     12.35 o
  -4  -3  14        2.25       11.30      8.47 o
  -3  -3  14      211.63      247.62     36.36 o
  -2  -3  14       18.28       21.29      5.65 o
  -1  -3  14       82.40       83.99      6.37 o
   0  -3  14      164.19      170.79     11.30 o
   1  -3  14      237.50      250.45     20.12 o
   2  -3  14      258.81      202.50     13.17 o
   3  -3  14      151.09      139.74      8.23 o
   4  -3  14        1.55        1.37      6.00 o
   5  -3  14        1.03        2.82      4.94 o
  -5  -2  14       10.08        6.14      8.12 o
  -4  -2  14        7.60        7.77      7.77 o
  -3  -2  14       71.85       68.48      7.77 o
  -2  -2  14        1.92       -0.86      5.74 o
  -1  -2  14      141.76      144.46      7.64 o
   0  -2  14        0.02       -5.09      7.69 o
   1  -2  14       16.76        3.53      9.18 o
   2  -2  14        8.27        2.50      5.42 o
   3  -2  14        0.40        2.82      4.99 o
   4  -2  14        0.61       -0.71      4.24 o
   5  -2  14       31.97       19.77      5.65 o
  -5  -1  14        1.32       -2.12      8.47 o
  -4  -1  14        9.61       17.65      6.35 o
  -3  -1  14      186.07      165.90      9.88 o
  -2  -1  14      182.61      166.61      8.47 o
  -1  -1  14      288.26      260.10     14.48 o
   0  -1  14      194.37      235.77     14.25 o
   1  -1  14     1065.07     1141.61     33.67 o
   2  -1  14      119.27      129.98     16.94 o
   3  -1  14        1.44        3.18     13.06 o
   4  -1  14      252.58      276.03     12.71 o
   5  -1  14       39.19       33.89      4.94 o
  -5   0  14        3.41       12.71      8.47 o
  -4   0  14       91.44       98.13      8.47 o
  -3   0  14       57.12       47.30      7.06 o
  -2   0  14      150.08      151.78      8.47 o
  -1   0  14        0.73        1.95     10.24 o
   0   0  14       71.07      116.07     14.47 o
   1   0  14      152.63      148.23     12.22 o
   2   0  14       33.74       29.24     16.24 o
   3   0  14      146.12      167.32     18.71 o
   4   0  14        1.34       15.95     21.88 o
   5   0  14        2.02        4.24      4.94 o
  -5   1  14       37.54       23.30      7.77 o
  -4   1  14      177.68      156.72     10.59 o
  -3   1  14        0.07        1.41      5.65 o
  -2   1  14      100.36      136.96      9.18 o
  -1   1  14       13.50       12.71      7.77 o
   0   1  14       76.99      102.36      9.88 o
   1   1  14       60.60       64.95     11.30 o
   2   1  14       27.70       24.71      6.35 o
   3   1  14      160.67      157.43     10.59 o
   4   1  14       61.83       54.32      9.53 o
   5   1  14       79.32       76.95      6.35 o
  -5   2  14       77.73       82.60      9.88 o
  -4   2  14       36.49       39.53      7.77 o
  -3   2  14       16.35       24.00      5.65 o
  -2   2  14      304.33      312.03     12.71 o
  -1   2  14      224.82      218.14     12.71 o
   0   2  14      114.15      141.19     11.30 o
   1   2  14      162.75      165.90     12.00 o
   2   2  14       24.92       23.30      8.47 o
   3   2  14       46.21       62.12      8.47 o
   4   2  14      231.04      231.67     11.30 o
   5   2  14       64.61       67.07      6.35 o
  -5   3  14       30.94       21.18      7.06 o
  -4   3  14        0.70        6.35      6.35 o
  -3   3  14       11.89       13.41      6.35 o
  -2   3  14        0.02        8.47      6.35 o
  -1   3  14       19.82       20.47     10.59 o
   0   3  14       58.38       54.36      9.88 o
   1   3  14      752.24      719.37     26.83 o
   2   3  14       35.89       38.12      7.06 o
   3   3  14        0.40        6.35      6.35 o
   4   3  14      208.29      194.34     10.73 o
   5   3  14        0.63       -3.34      4.10 o
  -5   4  14       17.92       45.89      8.47 o
  -4   4  14       38.10       56.48      7.77 o
  -3   4  14       15.27        9.18      6.35 o
  -2   4  14      128.23      134.13      8.47 o
  -1   4  14       64.58       61.42     10.59 o
   0   4  14        2.12        8.47      7.06 o
   1   4  14       88.67       88.24      8.47 o
   2   4  14      161.21      172.25     12.00 o
   3   4  14        0.00        5.65      8.47 o
   4   4  14       32.11       20.22      5.68 o
   5   4  14       56.07       64.81     10.94 o
  -5   5  14        0.02       11.30      8.47 o
  -4   5  14       13.93       12.71      7.06 o
  -3   5  14       43.69       57.18      9.18 o
  -2   5  14       10.29        6.35      5.65 o
  -1   5  14       12.68        3.53      6.35 o
   0   5  14       37.74       18.35      9.18 o
   1   5  14       47.55       47.30      7.77 o
   2   5  14      328.28      374.16     16.94 o
   3   5  14        3.41        4.24      7.06 o
   4   5  14        7.65       -4.61      4.61 o
   5   5  14        0.01        5.31      4.83 o
  -5   6  14       28.54       20.47      7.77 o
  -4   6  14        2.55        4.94      5.65 o
  -3   6  14       76.60       64.24      8.47 o
  -2   6  14       41.15       38.83      8.47 o
  -1   6  14       17.40       -1.41      7.06 o
   0   6  14        4.80       -0.71      6.35 o
   1   6  14       25.88       30.36      7.06 o
   2   6  14        1.45        4.94      5.65 o
   3   6  14      101.48       78.36     11.30 o
   4   6  14       35.71       38.83      7.06 o
   5   6  14        0.14       -4.78      4.78 o
  -4   7  14       26.48       19.77      8.47 o
  -3   7  14       16.92       15.53      7.77 o
  -2   7  14       18.73       13.41      8.47 o
  -1   7  14       31.08       24.42     11.65 o
   0   7  14      138.13      139.66     12.86 o
   1   7  14        0.76        5.21      6.43 o
   2   7  14      366.94      379.81     17.65 o
   3   7  14        2.17        9.88      8.47 o
   4   7  14       11.19       11.30      7.06 o
   5   7  14       17.12       16.91     16.59 o
  -4   8  14        0.48       -7.77      7.77 o
  -3   8  14        0.35        2.82      7.06 o
  -2   8  14        0.50       12.40      8.47 o
  -1   8  14       46.97       40.12      9.65 o
   0   8  14       12.89        0.25     20.12 o
   1   8  14       49.27       44.86      8.23 o
   2   8  14        4.05       -5.65      8.82 o
   3   8  14       69.46       50.12      7.77 o
   4   8  14        6.38        5.65      5.65 o
   5   8  14       82.37       92.90      8.73 o
  -4   9  14        8.15       13.41      9.18 o
  -3   9  14       17.71       11.08      5.99 o
  -2   9  14        2.17        2.55      8.82 o
  -1   9  14       11.94       -4.09      8.22 o
   0   9  14      129.14      124.25     12.86 o
   1   9  14       74.75       69.66     19.77 o
   2   9  14      401.65      440.47     20.30 o
   3   9  14       14.08       16.94      6.35 o
   4   9  14        0.28        3.53      5.65 o
   5   9  14        7.15       16.46     15.53 o
  -4  10  14        2.78       -4.94      6.35 o
  -3  10  14       18.33       15.40     15.88 o
  -2  10  14        0.00       -8.27      8.47 o
  -1  10  14      157.21      141.80     21.18 o
   0  10  14       59.71       81.11     19.77 o
   1  10  14        1.18        1.51     11.65 o
   2  10  14       32.89       31.02      9.13 o
   3  10  14       13.86       16.41      7.26 o
   4  10  14        1.68       16.94      7.77 o
   5  10  14        0.80       -4.77      6.43 o
  -4  11  14        1.66        7.06      7.77 o
  -3  11  14        1.42        1.75     10.94 o
  -2  11  14       52.92       42.25     10.22 o
  -1  11  14        0.53       14.12     14.12 o
   0  11  14        0.24        5.23     21.53 o
   1  11  14        8.86       21.52      9.27 o
   2  11  14        3.25        2.29      9.53 o
   3  11  14       21.40       37.43     11.72 o
   4  11  14        0.11       -1.41      6.35 o
   5  11  14       47.27       61.50     11.05 o
  -4  12  14        0.03       -4.24      9.88 o
  -3  12  14        6.97       10.55      7.96 o
  -2  12  14        4.25      -17.67     28.59 o
  -1  12  14      180.23      166.31     16.97 o
   0  12  14        0.01        1.03     12.71 o
   1  12  14       11.06       -4.64      9.13 o
   2  12  14        8.17        4.08      8.34 o
   3  12  14       84.56       89.34     11.53 o
   4  12  14        5.06       -7.06      7.06 o
   5  12  14       19.93       25.90     11.35 o
  -3  13  14       29.70       29.01      9.05 o
  -2  13  14        2.40       -4.71     12.00 o
  -1  13  14       48.08       28.41      9.83 o
   0  13  14        1.56        4.91     18.71 o
   1  13  14       12.40       32.55     13.06 o
   2  13  14       32.10       61.58     16.24 o
   3  13  14       91.29       89.67     13.41 o
   4  13  14       11.21       -3.64      9.72 o
  -3  14  14        2.26        9.55     21.88 o
  -2  14  14       42.31       43.32     11.53 o
  -1  14  14       23.95       12.89     11.10 o
   0  14  14       23.59       24.43     16.59 o
   1  14  14       43.32       36.65     11.10 o
   2  14  14        7.22      -10.59     12.48 o
   3  14  14       32.90       33.48     10.68 o
   4  14  14        2.29       -8.33     11.22 o
  -3  15  14        0.86       -1.78     12.00 o
  -2  15  14       51.69       25.31     27.89 o
  -1  15  14       81.94       79.32     14.22 o
   0  15  14       19.15       21.80     14.83 o
   1  15  14      213.13      215.91     18.32 o
   2  15  14        3.11      -12.95     12.95 o
   3  15  14        0.42       -5.12      9.08 o
   4  15  14       32.98       30.28      9.45 o
  -3  16  14        0.09       10.32     12.86 o
  -2  16  14       23.91        8.65     13.40 o
  -1  16  14        3.42        1.44     11.86 o
   0  16  14        0.22      -15.18     15.18 o
   1  16  14       44.92       36.38     13.40 o
   2  16  14       28.44       31.26     14.12 o
   3  16  14        0.05       11.94     34.24 o
   4  16  14        2.40       -8.69     12.22 o
  -2  17  14        0.02       -8.10     13.41 o
  -1  17  14        9.31       -3.76     13.32 o
   0  17  14       18.66       23.60     10.95 o
   1  17  14       84.14      101.98     19.17 o
   2  17  14       29.97       17.70     15.72 o
   3  17  14       10.94       15.03     13.45 o
  -2  18  14        9.76       36.49     15.76 o
  -1  18  14        0.00       -7.34     19.41 o
   0  18  14        0.74        9.70     20.83 o
   1  18  14      127.82       89.31     16.19 o
   2  18  14       13.52       18.43     20.12 o
   3  18  14        3.14       -8.26     11.33 o
  -2  19  14        6.87        0.00     24.00 o
  -1  19  14        6.97       21.69     17.30 o
   0  19  14       40.35       99.30     19.71 o
   1  19  14      184.53      195.15     51.89 o
   2  19  14        4.26       60.69     16.96 o
   3  19  14        0.07      -14.62     14.62 o
  -1  20  14       26.14      -24.00     24.00 o
   0  20  14       15.29       24.00     17.65 o
   1  20  14       46.93       34.01     16.27 o
   2  20  14       24.26        1.76     25.77 o
   0  21  14        0.28        3.53     25.41 o
   1  21  14        0.59       40.24     19.06 o
   0 -20  15       34.13       72.01     24.00 o
  -1 -19  15       34.78       22.59     26.83 o
   0 -19  15       64.59       33.18     21.18 o
   1 -19  15       15.14       47.30     23.30 o
  -2 -18  15        3.12       -7.75     16.59 o
  -1 -18  15       11.46       -8.88     12.36 o
   0 -18  15       96.98      156.63     20.45 o
   1 -18  15       33.36       19.48     12.95 o
   2 -18  15        2.25       13.41     19.06 o
  -2 -17  15        0.61       -9.37     10.95 o
  -1 -17  15       25.18       16.46     18.35 o
   0 -17  15      145.61      130.74     37.06 o
   1 -17  15        7.24      -16.66     17.22 o
   2 -17  15       49.82       31.69     24.71 o
  -3 -16  15        0.65       -2.46     15.88 o
  -2 -16  15        7.85       33.53     13.87 o
  -1 -16  15       17.57       33.23     14.42 o
   0 -16  15      230.06      277.88     24.18 o
   1 -16  15       26.69       18.72     15.18 o
   2 -16  15       11.17        7.44     14.58 o
   3 -16  15       27.70       16.73     16.45 o
  -3 -15  15        5.69        4.59     10.98 o
  -2 -15  15        7.47        4.11     11.86 o
  -1 -15  15        0.17       16.43     12.72 o
   0 -15  15       34.94       58.62     14.42 o
   1 -15  15       27.87       18.03     14.83 o
   2 -15  15        0.17        5.42     12.27 o
   3 -15  15        8.93       15.73     13.84 o
  -3 -14  15       17.46       13.87     12.15 o
  -2 -14  15       34.25       40.60     34.94 o
  -1 -14  15       22.47       10.39     12.01 o
   0 -14  15       41.07       45.35     12.67 o
   1 -14  15      119.01      103.60     21.53 o
   2 -14  15       18.10        0.55     20.12 o
   3 -14  15        5.60       -8.56     13.04 o
  -4 -13  15        0.57       16.59     11.22 o
  -3 -13  15        5.12        3.92     13.22 o
  -2 -13  15       36.56       60.90     13.84 o
  -1 -13  15       91.80      107.31     28.24 o
   0 -13  15      286.93      352.42     23.68 o
   1 -13  15      468.41      422.73     28.90 o
   2 -13  15       15.79        5.67      8.94 o
   3 -13  15       24.34       34.84     23.65 o
  -4 -12  15        2.05       -2.01     13.45 o
  -3 -12  15       49.82       99.51     15.58 o
  -2 -12  15       19.29       43.60     15.22 o
  -1 -12  15       56.06       54.60     14.72 o
   0 -12  15       52.92       76.50     24.36 o
   1 -12  15      200.73      212.70     17.72 o
   2 -12  15      123.63      100.98     13.45 o
   3 -12  15       14.66       19.45     13.45 o
   4 -12  15      103.35       92.78     16.08 o
  -4 -11  15       15.70        6.81     39.89 o
  -3 -11  15       57.77       54.02     11.22 o
  -2 -11  15        3.16       10.17      9.22 o
  -1 -11  15       90.65       60.33     12.37 o
   0 -11  15       30.08       45.91     18.35 o
   1 -11  15      363.63      359.05     27.53 o
   2 -11  15       74.98       37.70     11.53 o
   3 -11  15        0.23       -2.12     10.17 o
   4 -11  15        6.70        6.21      7.51 o
  -4 -10  15       56.52       55.60     12.16 o
  -3 -10  15      111.97       91.35     12.45 o
  -2 -10  15       10.51       14.23     22.24 o
  -1 -10  15        0.34       -4.19     10.24 o
   0 -10  15       17.18       34.14     10.85 o
   1 -10  15       37.33       29.78     10.45 o
   2 -10  15      101.19       93.43     24.71 o
   3 -10  15       26.31       21.94      6.17 o
   4 -10  15       24.46       27.28      8.10 o
  -4  -9  15       37.44       65.97     38.12 o
  -3  -9  15        6.20       -4.13      7.01 o
  -2  -9  15      354.33      384.27     16.56 o
  -1  -9  15       19.29       20.47     10.17 o
   0  -9  15       50.19       66.67     11.53 o
   1  -9  15      461.47      422.75     22.18 o
   2  -9  15     1372.06     1523.72     47.22 o
   3  -9  15      265.06      269.19     29.65 o
   4  -9  15        0.04        4.94      7.99 o
  -4  -8  15      287.60      311.60     17.13 o
  -3  -8  15      240.97      301.94     16.56 o
  -2  -8  15        5.10       18.82     17.65 o
  -1  -8  15       40.19       41.32      5.29 o
   0  -8  15       46.95       64.83     12.48 o
   1  -8  15      133.88      145.33     13.77 o
   2  -8  15       26.30       34.94     15.88 o
   3  -8  15        0.16       10.17      8.22 o
   4  -8  15       28.72       31.06      7.99 o
  -4  -7  15        2.55        7.39     13.41 o
  -3  -7  15      111.86      123.07      9.97 o
  -2  -7  15      231.57      280.76     32.83 o
  -1  -7  15       43.62       55.91     17.30 o
   0  -7  15       13.45       38.97      9.79 o
   1  -7  15       11.59        4.24     12.35 o
   2  -7  15      787.79      785.85     24.42 o
   3  -7  15       28.83       28.06      6.43 o
   4  -7  15        2.84        6.82      7.23 o
   5  -7  15        2.81       -9.79      9.79 o
  -5  -6  15        4.65       -3.02     12.71 o
  -4  -6  15       10.55        2.43      9.18 o
  -3  -6  15      517.16      543.53     24.71 o
  -2  -6  15        0.50      220.17     16.32 o
  -1  -6  15        9.13       -5.61      9.18 o
   0  -6  15       13.91        0.03      6.73 o
   1  -6  15       36.84       32.78     10.94 o
   2  -6  15      786.28      791.55     24.53 o
   3  -6  15       31.93       12.71     11.30 o
   4  -6  15       32.02       30.11      7.80 o
   5  -6  15        1.15        4.68     10.26 o
  -5  -5  15       20.10       20.64     18.00 o
  -4  -5  15      112.84      122.55     10.99 o
  -3  -5  15       30.85       24.14      9.14 o
  -2  -5  15       25.13       30.96      6.08 o
  -1  -5  15        9.04       18.08      8.47 o
   0  -5  15       45.56       35.16     20.83 o
   1  -5  15        0.10        2.55      4.64 o
   2  -5  15       17.48       19.46     14.12 o
   3  -5  15      144.02      175.08     14.12 o
   4  -5  15       10.33       -2.60      5.54 o
   5  -5  15        9.09       21.88     11.30 o
  -5  -4  15       25.08       24.41      9.10 o
  -4  -4  15       38.95       50.12     11.30 o
  -3  -4  15      342.21      348.76     21.42 o
  -2  -4  15      154.77      168.29      9.26 o
  -1  -4  15        0.02        1.09      4.35 o
   0  -4  15       19.62       15.77      8.62 o
   1  -4  15        3.74       11.30      7.23 o
   2  -4  15      152.66      131.23      7.49 o
   3  -4  15      177.83      283.28     33.18 o
   4  -4  15        5.48        6.96      7.12 o
   5  -4  15       24.90       31.06      7.06 o
  -5  -3  15        2.05        5.67      8.07 o
  -4  -3  15       29.10       30.36      8.47 o
  -3  -3  15       28.56       31.23     11.30 o
  -2  -3  15        8.13        4.02      3.89 o
  -1  -3  15        0.56        4.29      4.06 o
   0  -3  15       24.58       18.22      8.44 o
   1  -3  15      187.97      153.65     11.22 o
   2  -3  15        0.01       -1.58      6.22 o
   3  -3  15      579.62      597.65     17.45 o
   4  -3  15       20.65       23.76      7.12 o
   5  -3  15       16.71        9.88      7.06 o
  -5  -2  15       65.09       82.60     11.30 o
  -4  -2  15      541.43      592.30     22.59 o
  -3  -2  15      498.70      567.59     27.53 o
  -2  -2  15      132.98      132.78     13.41 o
  -1  -2  15        5.50       -0.53      4.02 o
   0  -2  15        2.71       13.66      8.10 o
   1  -2  15        0.82       -6.11      6.11 o
   2  -2  15       66.07       60.26      8.49 o
   3  -2  15      134.00      159.29      9.98 o
   4  -2  15      134.32      122.13      9.88 o
   5  -2  15       27.88       24.71      6.35 o
  -5  -1  15       13.59        4.94      7.77 o
  -4  -1  15        4.57        6.35      6.35 o
  -3  -1  15        1.21        2.12      7.77 o
  -2  -1  15      180.63      163.78      9.88 o
  -1  -1  15       97.51       79.28     10.01 o
   0  -1  15        8.79       23.13      8.31 o
   1  -1  15       24.42       37.57     17.30 o
   2  -1  15       43.12       43.96      9.53 o
   3  -1  15        6.88        2.82      7.77 o
   4  -1  15      264.94      273.83     25.06 o
   5  -1  15        1.51       -0.71      5.65 o
  -5   0  15       33.47       31.06      7.06 o
  -4   0  15        9.71        8.47      7.06 o
  -3   0  15        0.57       14.12      7.77 o
  -2   0  15       93.14       92.48      7.77 o
  -1   0  15      178.27      162.37     12.00 o
   0   0  15       27.99       42.50     19.41 o
   1   0  15       31.41       23.65      6.99 o
   2   0  15       17.56       24.76      9.18 o
   3   0  15      250.01      296.50     15.53 o
   4   0  15        3.09        4.91      5.62 o
   5   0  15        0.02        4.24      4.94 o
  -5   1  15        5.85       -4.24      8.47 o
  -4   1  15       12.53       17.65      7.06 o
  -3   1  15        9.23        8.47      7.06 o
  -2   1  15        5.15       -6.35      6.35 o
  -1   1  15       12.57        2.82      7.06 o
   0   1  15       70.32       66.36      9.18 o
   1   1  15        4.40       -3.53      5.65 o
   2   1  15      175.44      197.67     13.41 o
   3   1  15      376.10      364.27     16.24 o
   4   1  15        5.13        9.96      7.06 o
   5   1  15        0.64       -2.12      4.24 o
  -5   2  15       33.57       29.65      8.47 o
  -4   2  15      113.20      126.37     10.59 o
  -3   2  15       12.58       18.35      7.06 o
  -2   2  15        1.48       -1.41      6.35 o
  -1   2  15       84.07       85.42      9.18 o
   0   2  15        1.05       -3.53      7.06 o
   1   2  15      393.03      394.63     19.77 o
   2   2  15      163.25      170.14     10.59 o
   3   2  15      132.73      128.48     10.59 o
   4   2  15      105.44      116.97     41.65 o
   5   2  15        0.01       -4.24      4.24 o
  -5   3  15        5.44        7.77      7.77 o
  -4   3  15       12.38       23.30      8.47 o
  -3   3  15       22.19       39.53      7.06 o
  -2   3  15       40.55       36.71      7.06 o
  -1   3  15      212.38      185.67     12.71 o
   0   3  15      142.66      189.20     13.41 o
   1   3  15      228.71      225.91     14.12 o
   2   3  15       50.73       55.06      7.77 o
   3   3  15       18.47       25.41      7.06 o
   4   3  15       14.21       10.26      5.65 o
   5   3  15       19.92       22.86      5.50 o
  -5   4  15       28.51       14.83      7.77 o
  -4   4  15        0.97        1.41      5.65 o
  -3   4  15        6.11        9.88      6.35 o
  -2   4  15        0.12        6.35      5.65 o
  -1   4  15      355.96      336.04     16.94 o
   0   4  15        3.32        2.82      5.65 o
   1   4  15      215.78      213.91     13.41 o
   2   4  15      209.02      257.67     15.53 o
   3   4  15       76.85       91.77     10.59 o
   4   4  15        0.52       18.76      9.88 o
   5   4  15       83.48       76.10     28.94 o
  -4   5  15        6.55        0.71      7.06 o
  -3   5  15       77.05       66.36      9.18 o
  -2   5  15       19.24       27.53      7.06 o
  -1   5  15       17.90       12.00      9.88 o
   0   5  15      114.40      113.66      9.88 o
   1   5  15      135.64      137.66     11.30 o
   2   5  15       12.46        1.41      6.35 o
   3   5  15        3.57        9.88      7.06 o
   4   5  15      106.94      132.01     10.59 o
   5   5  15        4.71        1.62      6.71 o
  -4   6  15        1.97        6.35      5.65 o
  -3   6  15      459.23      431.34     18.35 o
  -2   6  15       14.90       16.94      7.77 o
  -1   6  15       18.25       14.83      7.77 o
   0   6  15        4.95       14.83      8.47 o
   1   6  15        6.25        4.24      6.35 o
   2   6  15      138.78      127.07     11.30 o
   3   6  15        7.14       14.12      6.35 o
   4   6  15      104.89       96.01     10.59 o
   5   6  15       22.52       22.73      9.88 o
  -4   7  15        1.82        0.71      7.06 o
  -3   7  15       25.77       28.24      7.06 o
  -2   7  15       12.96        9.18      7.06 o
  -1   7  15        1.37       -2.12      7.06 o
   0   7  15       48.85       40.66      8.47 o
   1   7  15       18.23       21.88      8.47 o
   2   7  15       41.39       45.18      7.77 o
   3   7  15        0.06        7.77      5.65 o
   4   7  15        0.01       -4.24      7.06 o
   5   7  15       19.93       16.85      5.31 o
  -4   8  15       56.29       31.06      8.47 o
  -3   8  15       54.45       58.59      9.18 o
  -2   8  15        0.07       -8.47      8.47 o
  -1   8  15        9.97       16.34      8.47 o
   0   8  15       56.39       77.29     23.65 o
   1   8  15        7.74       -8.47      8.47 o
   2   8  15       97.54       92.48      9.88 o
   3   8  15       26.90       24.00      7.06 o
   4   8  15       87.49       81.89      9.88 o
   5   8  15        8.65        5.06     11.65 o
  -4   9  15        0.49       -6.35      7.06 o
  -3   9  15       90.24       78.36     10.59 o
  -2   9  15       74.23       78.95     12.35 o
  -1   9  15       14.06       48.24     11.72 o
   0   9  15      147.88      179.09     14.57 o
   1   9  15       67.40       69.76     10.34 o
   2   9  15       25.72       40.11     13.77 o
   3   9  15        0.15       14.12      9.88 o
   4   9  15       32.47       37.42      9.18 o
   5   9  15       11.14       13.06      7.77 o
  -4  10  15        0.72        0.71      9.88 o
  -3  10  15       54.56       39.99     10.94 o
  -2  10  15       16.80        5.57      9.13 o
  -1  10  15       16.74       30.52      8.44 o
   0  10  15      130.20      152.06     25.41 o
   1  10  15        0.73       17.17     12.00 o
   2  10  15       13.98       20.65     10.59 o
   3  10  15       19.86       21.88      7.77 o
   4  10  15       15.31       21.88      7.77 o
   5  10  15        0.36        1.91     31.77 o
  -4  11  15        5.01        0.00     13.41 o
  -3  11  15       13.11        4.59      6.72 o
  -2  11  15       15.44       14.45     17.65 o
  -1  11  15       27.29       42.00     12.98 o
   0  11  15        0.69        7.59     11.72 o
   1  11  15        1.78       -3.48     16.94 o
   2  11  15       11.09        4.67      8.75 o
   3  11  15        4.01        3.34      8.31 o
   4  11  15        5.26        2.12      8.47 o
   5  11  15        7.03        1.11     10.16 o
  -4  12  15        0.67      -13.41     13.41 o
  -3  12  15        4.76        6.62      8.90 o
  -2  12  15       45.52       33.92     11.65 o
  -1  12  15       16.63       15.82     10.68 o
   0  12  15      115.92      126.40     14.67 o
   1  12  15       22.90        7.65      9.13 o
   2  12  15       19.22       47.44     12.71 o
   3  12  15       84.06       99.12     13.98 o
   4  12  15        0.62       16.24      9.88 o
  -3  13  15        1.14       16.96     34.59 o
  -2  13  15        0.54        7.61      8.94 o
  -1  13  15       53.35       38.04     10.34 o
   0  13  15       28.83       29.65      9.65 o
   1  13  15       59.55       55.17     13.74 o
   2  13  15       16.92        3.11     17.65 o
   3  13  15        1.90       33.09     12.22 o
   4  13  15        0.00        8.47      9.18 o
  -3  14  15        7.57       11.09     14.83 o
  -2  14  15        0.03        6.42      9.95 o
  -1  14  15        3.65       -5.95      9.22 o
   0  14  15        0.79       -8.94      8.94 o
   1  14  15       42.30       31.83     16.59 o
   2  14  15        4.65        3.19      9.92 o
   3  14  15       15.94       13.96     12.22 o
   4  14  15        1.35       10.83      9.79 o
  -3  15  15       11.26       48.43     17.97 o
  -2  15  15       23.74       34.30     17.30 o
  -1  15  15       24.62       23.30     15.53 o
   0  15  15        0.02      -10.83     10.83 o
   1  15  15        2.65      -20.12     20.12 o
   2  15  15        0.02       -8.76     10.45 o
   3  15  15        8.99       -3.68      9.79 o
   4  15  15       10.63       15.24     10.52 o
  -3  16  15        0.27       17.75     14.74 o
  -2  16  15       27.92       45.71     33.53 o
  -1  16  15        5.98       25.45     13.04 o
   0  16  15        8.34      -14.12     22.24 o
   1  16  15       16.72       44.40     14.62 o
   2  16  15       15.18       26.12     34.59 o
   3  16  15        3.70        8.44     11.53 o
   4  16  15       14.70       40.44     28.59 o
  -2  17  15        0.55       -4.55     21.88 o
  -1  17  15       29.04       18.61     13.91 o
   0  17  15        1.03       -0.52     10.34 o
   1  17  15       16.51        0.71     11.53 o
   2  17  15       52.73       37.99     13.15 o
   3  17  15        2.99       22.21     22.24 o
  -2  18  15        0.23       21.18     18.35 o
  -1  18  15        3.29      -16.08     16.08 o
   0  18  15        4.27        2.11     13.15 o
   1  18  15       35.30        7.62     23.65 o
   2  18  15       50.08       17.36     22.94 o
   3  18  15        3.11       21.70     24.36 o
  -1  19  15        0.35       -9.18     16.24 o
   0  19  15       14.32        4.09     14.10 o
   1  19  15        3.96       15.77     23.65 o
   2  19  15        0.24      -16.58     16.58 o
  -1  20  15        1.59       12.00     28.24 o
   0  20  15       53.70       66.36     24.00 o
   1  20  15       33.21       46.59     30.36 o
   2  20  15       12.75       20.58     12.86 o
   1  21  15        3.46      -18.35     18.35 o
  -1 -19  16        0.58       14.83     19.06 o
   0 -19  16        4.87        7.06     19.06 o
  -2 -18  16       27.68        0.00     25.41 o
  -1 -18  16        1.96       27.53     24.00 o
   0 -18  16        0.98        1.41     17.65 o
   1 -18  16        4.67       -7.06     18.35 o
  -2 -17  16       33.98       11.89     12.72 o
  -1 -17  16       10.59      -18.00     18.00 o
   0 -17  16       42.19       35.85     17.65 o
   1 -17  16        0.40       11.07     13.06 o
   2 -17  16        0.03      -10.01     20.12 o
  -3 -16  16        5.46       -6.04     13.23 o
  -2 -16  16       11.29        3.69     21.88 o
  -1 -16  16        6.03       -2.97     20.47 o
   0 -16  16        4.40       -0.50     14.50 o
   1 -16  16      111.94       98.43     16.45 o
   2 -16  16       19.26       -1.20     17.46 o
  -3 -15  16       23.62       24.65     17.09 o
  -2 -15  16        6.42        4.50     12.49 o
  -1 -15  16       15.44       19.45     12.22 o
   0 -15  16       41.14       46.08     14.88 o
   1 -15  16        0.14       -4.84     11.62 o
   2 -15  16        1.11        4.24     16.24 o
   3 -15  16        1.58        8.50     11.72 o
  -3 -14  16       13.80       19.16     30.71 o
  -2 -14  16       29.75        5.18     12.51 o
  -1 -14  16       20.16       22.42     12.22 o
   0 -14  16        1.49       13.45     28.59 o
   1 -14  16      124.03      100.99     18.00 o
   2 -14  16        6.59       13.64     11.66 o
   3 -14  16       11.59       15.38     11.72 o
  -3 -13  16       39.32       30.12     13.04 o
  -2 -13  16       44.56       45.06     22.59 o
  -1 -13  16        1.00       15.42     10.95 o
   0 -13  16       20.22        8.52     26.83 o
   1 -13  16      341.69      337.93     25.18 o
   2 -13  16       42.81       26.41     31.77 o
   3 -13  16       10.63        6.85     19.06 o
  -4 -12  16       33.00       41.86     13.41 o
  -3 -12  16        8.39      -10.16     10.16 o
  -2 -12  16       18.82       53.65     14.10 o
  -1 -12  16       27.15       12.71     16.24 o
   0 -12  16       25.11       46.91     15.45 o
   1 -12  16      338.83      353.14     27.89 o
   2 -12  16       96.90       91.06     13.55 o
   3 -12  16        8.37       -4.63     14.47 o
   4 -12  16        3.96       -4.37     13.45 o
  -4 -11  16       26.78       20.25     14.17 o
  -3 -11  16       30.82       46.63     14.75 o
  -2 -11  16        0.88       20.17     13.37 o
  -1 -11  16        0.92       14.12     12.48 o
   0 -11  16      160.41      182.56     17.30 o
   1 -11  16      100.30       77.08     20.12 o
   2 -11  16       14.06       12.83      9.88 o
   3 -11  16        6.35        2.72     10.17 o
   4 -11  16        1.87       12.60      7.57 o
  -4 -10  16        0.18       -2.89      9.92 o
  -3 -10  16       43.88       30.84      9.45 o
  -2 -10  16       72.25       68.69     15.53 o
  -1 -10  16        8.06       -1.98      9.40 o
   0 -10  16        6.88       24.52      9.45 o
   1 -10  16      274.60      274.27     20.45 o
   2 -10  16       73.69       60.10     12.21 o
   3 -10  16       58.00       52.54     12.71 o
   4 -10  16        0.01       -0.47      6.95 o
  -4  -9  16       24.48       55.33     14.12 o
  -3  -9  16       16.97       22.47      6.92 o
  -2  -9  16       18.17       44.65     15.53 o
  -1  -9  16        0.31       -9.50      9.50 o
   0  -9  16        9.30       12.00     11.98 o
   1  -9  16      207.70      200.71     16.58 o
   2  -9  16       63.10       67.30      6.88 o
   3  -9  16        5.54       -7.13      9.53 o
   4  -9  16       31.48       26.24      8.34 o
  -4  -8  16        3.48       -6.94      6.94 o
  -3  -8  16      194.55      211.83     13.32 o
  -2  -8  16       13.98       37.07     28.24 o
  -1  -8  16       91.19       63.42     10.83 o
   0  -8  16       28.12       37.00     34.59 o
   1  -8  16      226.42      199.44     13.98 o
   2  -8  16      266.12      301.16     14.52 o
   3  -8  16      243.91      280.69     15.39 o
   4  -8  16       74.34       74.53      9.65 o
  -4  -7  16        4.72        2.12      7.99 o
  -3  -7  16        7.95       -0.18      6.71 o
  -2  -7  16        3.21        0.57     12.00 o
  -1  -7  16       30.85       31.42      9.48 o
   0  -7  16        0.03        3.11      8.98 o
   1  -7  16      152.11      127.53      5.72 o
   2  -7  16      280.98      265.33     12.42 o
   3  -7  16      182.58      220.06     15.71 o
   4  -7  16       28.36       32.03      7.99 o
  -4  -6  16        1.97        5.86      6.43 o
  -3  -6  16      117.66      175.74     27.89 o
  -2  -6  16       33.57       28.94     11.30 o
  -1  -6  16        0.75        9.04      7.73 o
   0  -6  16        8.69        8.03      9.13 o
   1  -6  16      166.90      161.53     21.53 o
   2  -6  16     2815.70     3062.47     74.69 o
   3  -6  16       29.73       28.59      6.78 o
   4  -6  16        3.88        3.39      6.72 o
   5  -6  16        1.98        7.37     11.62 o
  -4  -5  16        1.50       -4.66      7.05 o
  -3  -5  16      493.39      559.32     29.45 o
  -2  -5  16      294.70      308.32     13.04 o
  -1  -5  16       24.36       15.60      4.10 o
   0  -5  16      421.37      571.95     24.91 o
   1  -5  16       22.82       18.34      4.53 o
   2  -5  16     1055.85     1085.65     31.77 o
   3  -5  16      261.61      268.26     15.53 o
   4  -5  16       15.79       17.73     19.41 o
   5  -5  16        2.32       -9.18      9.18 o
  -4  -4  16        2.91       -4.24      7.77 o
  -3  -4  16      130.27      116.22      9.62 o
  -2  -4  16      628.64      567.12     46.24 o
  -1  -4  16       96.63       86.61     14.47 o
   0  -4  16        7.47        0.16      7.63 o
   1  -4  16        0.18        1.41      9.88 o
   2  -4  16        0.42        8.22      6.71 o
   3  -4  16      941.23     1061.04     29.70 o
   4  -4  16       30.07       26.57     18.00 o
   5  -4  16        4.28        1.41      8.47 o
  -5  -3  16        5.30       12.77     21.88 o
  -4  -3  16       33.16       14.83     10.59 o
  -3  -3  16      143.83      141.90      9.88 o
  -2  -3  16      891.03      846.64     26.37 o
  -1  -3  16      278.03      282.25     11.37 o
   0  -3  16       44.84       59.13      9.92 o
   1  -3  16       42.16       38.93      7.94 o
   2  -3  16      148.49      161.85     13.37 o
   3  -3  16      411.21      459.45     15.45 o
   4  -3  16        1.11        5.03      7.63 o
   5  -3  16        7.45       11.30      7.77 o
  -5  -2  16        6.43        3.53      9.88 o
  -4  -2  16       57.12       61.42      9.18 o
  -3  -2  16        4.42        4.94      7.06 o
  -2  -2  16      852.65      959.81     47.65 o
  -1  -2  16        1.71       -4.94      4.94 o
   0  -2  16      156.05      180.32     12.36 o
   1  -2  16        6.34        2.80      6.73 o
   2  -2  16      103.56       87.23     28.24 o
   3  -2  16      435.88      489.24     22.24 o
   4  -2  16       51.12       40.24      7.77 o
   5  -2  16       63.90       77.66      8.47 o
  -5  -1  16       25.49       21.18      9.88 o
  -4  -1  16       10.95       24.71      7.06 o
  -3  -1  16      156.53      147.55     10.59 o
  -2  -1  16     1188.19     1224.84     33.18 o
  -1  -1  16       88.40       77.77      9.83 o
   0  -1  16        4.29       13.68      7.23 o
   1  -1  16        6.35       -3.48      9.65 o
   2  -1  16       42.10       47.61     23.65 o
   3  -1  16      629.44      703.08     19.97 o
   4  -1  16        1.67       -5.39     13.77 o
   5  -1  16        2.25        8.47      6.35 o
  -5   0  16        0.42       -7.06      7.06 o
  -4   0  16      123.79      100.25     11.30 o
  -3   0  16      113.95      109.42      9.18 o
  -2   0  16       17.32       26.83      7.06 o
  -1   0  16      126.58      119.31     12.71 o
   0   0  16        0.04       -6.99      6.99 o
   1   0  16      106.84      102.96     12.72 o
   2   0  16        0.25        0.71      8.12 o
   3   0  16        0.31       16.24      7.06 o
   4   0  16        6.61       12.32     12.35 o
   5   0  16       18.39        9.88      5.65 o
  -5   1  16       10.74       -4.94      7.06 o
  -4   1  16        4.46        0.71      8.47 o
  -3   1  16       45.73       40.24      7.77 o
  -2   1  16      247.33      211.08     10.59 o
  -1   1  16       60.80       62.83     11.30 o
   0   1  16       44.72       52.24     10.59 o
   1   1  16      327.90      306.39     16.94 o
   2   1  16       29.81       31.06      8.47 o
   3   1  16       63.06       62.83      9.88 o
   4   1  16        6.72        6.35      5.36 o
   5   1  16       32.46       31.77      7.06 o
  -4   2  16        9.82        9.18      6.35 o
  -3   2  16      217.14      192.73     12.71 o
  -2   2  16      680.50      717.96     22.59 o
  -1   2  16        3.32        5.65      8.47 o
   0   2  16       65.53       67.07      9.18 o
   1   2  16       26.79       20.47      9.18 o
   2   2  16        3.47       -6.35      6.35 o
   3   2  16       10.97        4.24      8.47 o
   4   2  16      153.12      177.63     10.90 o
   5   2  16        5.05        3.53      5.65 o
  -4   3  16       69.49       58.59      9.18 o
  -3   3  16       45.15       43.06      7.06 o
  -2   3  16      584.18      583.12     20.47 o
  -1   3  16       23.77        9.88      8.47 o
   0   3  16      109.08      117.19     11.30 o
   1   3  16       45.64       38.83     10.59 o
   2   3  16       43.84       41.65      7.77 o
   3   3  16        3.25        7.06      6.35 o
   4   3  16        2.90       -4.47      6.59 o
   5   3  16        0.14        7.37      5.92 o
  -4   4  16       40.08       30.36      7.77 o
  -3   4  16        2.28        9.88      7.06 o
  -2   4  16       90.36       89.66      7.77 o
  -1   4  16      242.40      230.85     14.83 o
   0   4  16       17.28       21.88      8.47 o
   1   4  16      119.03      124.95     12.71 o
   2   4  16       18.50        9.88      7.77 o
   3   4  16        2.59       -0.71      6.35 o
   4   4  16       78.13       77.94      6.95 o
   5   4  16       49.03       38.33      6.47 o
  -4   5  16        1.32        0.71      7.77 o
  -3   5  16       39.45       38.12      7.06 o
  -2   5  16        0.07        9.18      6.35 o
  -1   5  16       18.56        7.77      7.06 o
   0   5  16        7.44       -6.35      9.88 o
   1   5  16       24.07       15.53      8.47 o
   2   5  16        9.76        7.06      7.77 o
   3   5  16       18.61       15.53      6.35 o
   4   5  16       53.93       49.42      9.18 o
   5   5  16        0.02       -1.34      5.50 o
  -4   6  16        9.25        9.18      7.06 o
  -3   6  16        2.08       -6.35      6.35 o
  -2   6  16        6.08        2.82      9.88 o
  -1   6  16      191.92      191.31     14.12 o
   0   6  16      196.31      245.67     15.53 o
   1   6  16        0.18        7.77      9.88 o
   2   6  16        2.85        4.94      6.35 o
   3   6  16       77.40       94.60      9.18 o
   4   6  16       33.66       13.41      7.77 o
   5   6  16       13.02       -4.53     31.06 o
  -4   7  16       13.85        4.94      7.77 o
  -3   7  16       36.76       36.00      7.06 o
  -2   7  16        1.02       -0.71     10.59 o
  -1   7  16      126.23      134.84     13.41 o
   0   7  16        2.75        4.94      7.77 o
   1   7  16        0.49       -7.77      7.77 o
   2   7  16        6.41       32.47     10.59 o
   3   7  16       87.04       75.54     10.59 o
   4   7  16       82.36       85.42      9.18 o
   5   7  16       11.33       20.45     40.95 o
  -4   8  16       12.34       11.30      7.77 o
  -3   8  16        7.55        2.82      8.47 o
  -2   8  16        3.18       -0.71      8.47 o
  -1   8  16      109.50       84.55      9.83 o
   0   8  16       12.37        3.06      6.95 o
   1   8  16        1.20       -5.65      7.77 o
   2   8  16        1.93       -4.24      7.77 o
   3   8  16       47.01       31.06     12.00 o
   4   8  16        4.00       -1.41      7.77 o
   5   8  16        0.93       -1.91      9.14 o
  -4   9  16       10.44        0.00      8.47 o
  -3   9  16       16.03        0.71      7.06 o
  -2   9  16       11.99       -7.41      7.41 o
  -1   9  16       97.12       84.53     17.30 o
   0   9  16        2.34       18.00      8.99 o
   1   9  16        9.72        9.25      9.13 o
   2   9  16       17.53       21.18      7.77 o
   3   9  16        3.71       -9.18      9.18 o
   4   9  16       13.66       15.53      7.06 o
   5   9  16        4.82       -1.15      8.54 o
  -4  10  16        4.85       26.12     14.12 o
  -3  10  16        8.76       11.30      7.06 o
  -2  10  16        0.06       -0.23     11.72 o
  -1  10  16       42.70       37.19     12.72 o
   0  10  16        2.57       10.47     10.59 o
   1  10  16        2.78       16.19     26.47 o
   2  10  16        8.79       11.00      9.13 o
   3  10  16       28.51       24.00      8.47 o
   4  10  16        8.69        6.35      8.47 o
   5  10  16        1.41       -0.49     10.26 o
  -4  11  16        0.05       -8.47     10.59 o
  -3  11  16       15.62       20.47     15.88 o
  -2  11  16      103.79       96.10     12.72 o
  -1  11  16       31.33       33.33     12.72 o
   0  11  16       12.08       17.23     12.45 o
   1  11  16       16.75       14.21      9.88 o
   2  11  16       68.11       80.46     14.83 o
   3  11  16        0.19       -2.12      7.06 o
   4  11  16        3.22       21.18      8.47 o
  -3  12  16        0.07        1.04     17.30 o
  -2  12  16        4.00       16.35      9.22 o
  -1  12  16        1.12       13.26      9.45 o
   0  12  16       19.87       23.14     16.59 o
   1  12  16       12.85       19.53     11.95 o
   2  12  16        9.51       -4.20      9.53 o
   3  12  16        9.58        6.64      9.50 o
   4  12  16        0.39       13.41      7.77 o
  -3  13  16        1.55       -9.78     10.94 o
  -2  13  16       74.78       68.51     12.36 o
  -1  13  16        4.36        8.59      9.22 o
   0  13  16        0.69        4.27      9.45 o
   1  13  16       43.91       40.80     24.00 o
   2  13  16        3.37       -5.37     23.30 o
   3  13  16        5.43       -4.69     11.66 o
   4  13  16        0.15        0.71      8.47 o
  -3  14  16        0.07       -8.47     15.53 o
  -2  14  16        6.01       19.20     12.22 o
  -1  14  16       25.27       15.24     11.30 o
   0  14  16        1.07       -8.23     12.35 o
   1  14  16       47.09       64.74     14.95 o
   2  14  16       28.42       11.83     10.97 o
   3  14  16        6.43       13.80     20.12 o
   4  14  16        1.34        7.06     10.59 o
  -3  15  16        0.02       -6.24     15.07 o
  -2  15  16        1.00      -24.36     24.36 o
  -1  15  16       15.48       11.09     10.45 o
   0  15  16        2.99       -7.10      9.45 o
   1  15  16        0.01      -12.84     13.72 o
   2  15  16        4.85        0.00     29.65 o
   3  15  16       32.45       10.56     11.35 o
   4  15  16        4.16        5.87     13.77 o
  -2  16  16        2.11        9.02     14.42 o
  -1  16  16      139.74      117.16     24.36 o
   0  16  16        6.57       26.17     12.80 o
   1  16  16        1.22      -10.94     18.71 o
   2  16  16        0.00       -6.90     12.52 o
   3  16  16        0.91       25.40     24.36 o
  -2  17  16       29.21        4.24     24.71 o
  -1  17  16        4.01       39.39     17.45 o
   0  17  16        5.88       11.63     34.94 o
   1  17  16        0.44       -4.13     21.53 o
   2  17  16        8.00       17.34     11.45 o
   3  17  16        0.63        8.96     10.72 o
  -1  18  16        7.97       11.11     16.45 o
   0  18  16        0.68       -6.27     12.22 o
   1  18  16       13.80       20.93     15.09 o
   2  18  16       47.65       53.84     23.65 o
   3  18  16        0.06      -12.67     12.67 o
  -1  19  16        1.36       -8.47     16.94 o
   0  19  16       31.48       59.30     26.83 o
   1  19  16       27.90       48.16     15.92 o
   2  19  16        2.93        1.86     15.07 o
   0  20  16        3.39       35.30     21.18 o
   1  20  16       24.72       28.24     26.83 o
  -1 -18  17        9.36       28.94     19.77 o
   0 -18  17        0.28      -16.94     16.94 o
   1 -18  17        1.50      -26.83     26.83 o
  -2 -17  17       11.75        9.18     18.35 o
  -1 -17  17        0.23        0.07     14.88 o
   0 -17  17        0.42       31.93     15.92 o
   1 -17  17       27.66       21.18     18.35 o
   2 -17  17        9.05       28.24     29.65 o
  -2 -16  17        6.96       18.51     17.72 o
  -1 -16  17        2.36      -10.59     11.16 o
   0 -16  17       16.03        8.13     14.88 o
   1 -16  17        2.07       10.42     13.91 o
   2 -16  17        1.22      -12.22     12.22 o
  -3 -15  17        9.79       14.21     12.71 o
  -2 -15  17        0.84       15.53     20.83 o
  -1 -15  17       21.18       29.46     25.77 o
   0 -15  17       80.23      111.34     19.16 o
   1 -15  17        3.45       -3.90     12.80 o
   2 -15  17        1.42       -7.39     11.72 o
  -3 -14  17        3.85       21.03     13.70 o
  -2 -14  17        0.70      -17.18     23.65 o
  -1 -14  17        3.11       -3.57     12.51 o
   0 -14  17      139.70      167.92     17.17 o
   1 -14  17       14.18       30.21     12.92 o
   2 -14  17       10.23       16.29     18.35 o
   3 -14  17        1.12       -7.75     16.59 o
  -3 -13  17        1.59      -15.53     15.53 o
  -2 -13  17        0.58      -12.72     12.72 o
  -1 -13  17       57.38       67.90     14.21 o
   0 -13  17       12.80       27.40     20.83 o
   1 -13  17        7.93       -5.27     11.86 o
   2 -13  17       24.43       18.61     15.26 o
   3 -13  17       24.86      -10.24     15.47 o
  -3 -12  17        0.47      -12.76     14.45 o
  -2 -12  17        0.44       33.59     19.77 o
  -1 -12  17        8.33       16.37     10.34 o
   0 -12  17       12.94       14.69     10.22 o
   1 -12  17        9.88        2.09     11.65 o
   2 -12  17        0.99        4.28     20.47 o
   3 -12  17       14.92       23.55     15.45 o
  -4 -11  17       35.05       30.27     13.18 o
  -3 -11  17       98.57      125.56     14.93 o
  -2 -11  17       10.77       41.31     11.45 o
  -1 -11  17        8.78       11.40      9.65 o
   0 -11  17        4.77      -12.00     13.48 o
   1 -11  17        0.17        2.15     11.10 o
   2 -11  17       59.19       59.18     13.91 o
   3 -11  17        0.94        7.06     10.59 o
   4 -11  17       23.72       26.37     15.53 o
  -4 -10  17       26.64       28.51     10.45 o
  -3 -10  17      156.05      182.92     48.01 o
  -2 -10  17        2.97       20.64     14.72 o
  -1 -10  17       14.48       19.12     26.12 o
   0 -10  17      109.67      118.68     15.17 o
   1 -10  17       77.12       71.65     11.95 o
   2 -10  17       39.82       52.52     14.83 o
   3 -10  17       74.87       79.29      9.41 o
   4 -10  17       67.41       60.20      9.40 o
  -4  -9  17       28.92       22.67     23.65 o
  -3  -9  17       10.68        2.87      7.29 o
  -2  -9  17       18.79       22.84     15.18 o
  -1  -9  17        8.56        9.02      9.79 o
   0  -9  17       49.02       63.42      9.95 o
   1  -9  17      160.45      181.37     16.59 o
   2  -9  17        1.32       -2.82      7.06 o
   3  -9  17        1.36        2.70      6.94 o
   4  -9  17       23.00       16.80      9.53 o
  -4  -8  17       36.69       21.04     11.30 o
  -3  -8  17       92.12      102.97     16.24 o
  -2  -8  17      158.29      145.38      9.92 o
  -1  -8  17        0.13       -2.47     13.06 o
   0  -8  17        0.00        5.70      6.71 o
   1  -8  17        0.16       -8.47     11.48 o
   2  -8  17      315.55      288.96     14.21 o
   3  -8  17      405.93      408.09     19.88 o
   4  -8  17       96.81       88.43     10.35 o
  -4  -7  17       53.61       57.71      9.13 o
  -3  -7  17      279.51      311.55     22.94 o
  -2  -7  17       55.19       99.56     31.06 o
  -1  -7  17      113.20      104.01     14.25 o
   0  -7  17       29.94       21.95     10.24 o
   1  -7  17        9.57        7.06      3.00 o
   2  -7  17      311.26      329.79     25.77 o
   3  -7  17      106.73      100.73      9.41 o
   4  -7  17       41.59       49.42      8.54 o
  -4  -6  17        5.09        7.34     25.41 o
  -3  -6  17       86.80       88.79     27.18 o
  -2  -6  17      126.55      155.46     25.77 o
  -1  -6  17       35.50       20.49      9.79 o
   0  -6  17        2.74       -1.35     11.86 o
   1  -6  17       23.20       20.07      5.65 o
   2  -6  17       18.07        9.66      9.18 o
   3  -6  17      325.21      384.04     21.88 o
   4  -6  17        3.59        8.04      6.94 o
  -4  -5  17       40.99       35.30      9.88 o
  -3  -5  17      282.73      286.58     34.24 o
  -2  -5  17       76.78       72.33      6.43 o
  -1  -5  17      141.98      128.16      7.11 o
   0  -5  17        6.69       -6.16      8.98 o
   1  -5  17        6.94       13.07     15.53 o
   2  -5  17      622.07      669.93     22.05 o
   3  -5  17      176.29      187.41     11.75 o
   4  -5  17        4.99       -9.35     11.65 o
  -4  -4  17        9.37        2.82      9.18 o
  -3  -4  17      211.61      175.24     11.53 o
  -2  -4  17        0.93       45.27     45.18 o
  -1  -4  17        0.25       -0.63      4.07 o
   0  -4  17       38.41       57.42     20.12 o
   1  -4  17       36.43       17.41      8.23 o
   2  -4  17      342.06      323.00     26.12 o
   3  -4  17       65.84       86.20     10.85 o
   4  -4  17       59.28       60.27      7.94 o
   5  -4  17       20.25       19.77     11.30 o
  -4  -3  17       12.15        9.18      9.18 o
  -3  -3  17        2.96        0.00      6.35 o
  -2  -3  17      336.79      515.97    137.66 o
  -1  -3  17       62.78       46.67     18.35 o
   0  -3  17      227.76      300.11     27.89 o
   1  -3  17        1.20       10.79     13.77 o
   2  -3  17        0.00       36.00     34.24 o
   3  -3  17      146.01      162.78     13.41 o
   4  -3  17        6.71       13.71      5.93 o
   5  -3  17        0.00        0.71      9.18 o
  -4  -2  17        0.07       -8.47      8.47 o
  -3  -2  17       66.51       70.60      9.88 o
  -2  -2  17      283.44      341.65     43.77 o
  -1  -2  17       33.86       31.16      5.28 o
   0  -2  17        0.38        0.29      7.41 o
   1  -2  17      394.11      375.99     17.67 o
   2  -2  17      206.82      245.94     73.07 o
   3  -2  17      882.73      943.25     30.17 o
   4  -2  17       20.30       24.00      7.77 o
   5  -2  17        9.88       -2.12      9.18 o
  -4  -1  17        6.29       -1.41      7.06 o
  -3  -1  17       12.16        7.06      5.65 o
  -2  -1  17       25.36       32.47      6.35 o
  -1  -1  17        0.18        3.30      7.73 o
   0  -1  17       38.53       37.79     15.18 o
   1  -1  17       79.81       72.97     10.52 o
   2  -1  17      566.47      616.45     78.36 o
   3  -1  17        0.38        7.97     11.30 o
   4  -1  17        5.80       15.45      7.11 o
   5  -1  17        5.04        2.82      7.06 o
  -4   0  17        0.25       -2.12      9.18 o
  -3   0  17        2.01        3.53      6.35 o
  -2   0  17      652.26      677.01     22.59 o
  -1   0  17        9.52        5.65      7.06 o
   0   0  17        5.85        2.53      7.44 o
   1   0  17       33.48       31.50     12.00 o
   2   0  17       22.66       47.30     10.59 o
   3   0  17      858.06      968.57     40.24 o
   4   0  17       46.46       48.39      7.77 o
   5   0  17       13.10       21.18      8.47 o
  -4   1  17       10.12       13.41      8.47 o
  -3   1  17        9.93       17.65      8.47 o
  -2   1  17      181.46      196.26     10.59 o
  -1   1  17      107.36       86.13     12.71 o
   0   1  17      104.37      110.84     10.59 o
   1   1  17        6.19        7.77      7.77 o
   2   1  17       14.14       14.83      7.77 o
   3   1  17       12.52       14.12      7.06 o
   4   1  17        1.16       10.13     11.65 o
   5   1  17       14.53       24.00      8.47 o
  -4   2  17        1.02        7.77      7.77 o
  -3   2  17       72.68       60.71      8.47 o
  -2   2  17       84.59       86.13      7.77 o
  -1   2  17        6.69        2.12      8.47 o
   0   2  17       48.82       69.18      9.18 o
   1   2  17       35.24       35.30      9.88 o
   2   2  17       36.01       33.89      9.18 o
   3   2  17      202.68      213.20     14.12 o
   4   2  17      989.68     1126.34     43.42 o
   5   2  17        2.44        2.03      7.26 o
  -4   3  17       12.01       13.41      7.77 o
  -3   3  17       16.25       15.53      7.06 o
  -2   3  17      121.22      101.66      9.18 o
  -1   3  17       35.17       42.36     10.59 o
   0   3  17       31.94       26.12      9.88 o
   1   3  17       92.63       69.18     12.71 o
   2   3  17        3.29        7.77      9.88 o
   3   3  17       36.26       31.06      9.18 o
   4   3  17      154.80      158.16     13.41 o
   5   3  17       27.96       31.00      6.70 o
  -4   4  17        6.31       -3.53      8.47 o
  -3   4  17      134.38      105.19      9.88 o
  -2   4  17        1.56        2.82      5.65 o
  -1   4  17       72.47       66.36     10.59 o
   0   4  17       67.22       79.07     12.00 o
   1   4  17        1.09        6.35      8.47 o
   2   4  17       63.66       94.60      9.88 o
   3   4  17      132.78      156.02     12.71 o
   4   4  17      175.43      220.96     14.12 o
   5   4  17        3.93       21.53      9.64 o
  -4   5  17        0.46        0.00      8.47 o
  -3   5  17       34.41       26.83      7.77 o
  -2   5  17       44.67       38.83      6.35 o
  -1   5  17        4.92        4.24      7.77 o
   0   5  17       56.71       57.89     10.59 o
   1   5  17       46.69       42.36      9.18 o
   2   5  17        0.39        7.77      7.06 o
   3   5  17      163.77      134.13     12.71 o
   4   5  17       78.76       81.19      9.18 o
   5   5  17        0.08        0.18      6.71 o
  -4   6  17        0.26       -7.77      7.77 o
  -3   6  17        5.56        9.88      6.35 o
  -2   6  17       47.55       41.65      9.18 o
  -1   6  17      127.28      126.37     12.71 o
   0   6  17       31.56       25.41      9.18 o
   1   6  17       38.44       31.06      9.18 o
   2   6  17      198.34      164.49     14.12 o
   3   6  17       90.46       94.60     12.00 o
   4   6  17      136.40      117.19      9.88 o
   5   6  17        0.01       13.30      8.54 o
  -4   7  17        0.01       16.24      9.18 o
  -3   7  17       97.91      100.95     10.59 o
  -2   7  17       35.39       19.06      9.88 o
  -1   7  17      368.22      347.33     19.77 o
   0   7  17      315.84      371.33     21.88 o
   1   7  17       14.91       28.24      9.18 o
   2   7  17        0.21       -2.12      7.77 o
   3   7  17       19.37       22.59      8.47 o
   4   7  17       10.93       19.06      9.18 o
   5   7  17      103.65      100.99     13.77 o
  -4   8  17        4.96       -4.24      8.47 o
  -3   8  17        2.08       -2.12      6.35 o
  -2   8  17        0.91        2.82      7.77 o
  -1   8  17      174.52      192.73     14.83 o
   0   8  17       36.99       48.71     12.00 o
   1   8  17       65.87       55.77      9.88 o
   2   8  17       98.53      105.19     13.41 o
   3   8  17        0.30       15.53      8.47 o
   4   8  17        4.45        0.00      8.47 o
   5   8  17       36.14       44.00     16.94 o
  -4   9  17        3.80       24.00     11.30 o
  -3   9  17       28.36       24.00      7.77 o
  -2   9  17       58.06       55.06     11.30 o
  -1   9  17      400.56      378.36     19.44 o
   0   9  17        2.18      -18.16     22.24 o
   1   9  17       12.42        2.03      7.73 o
   2   9  17       28.11       38.12      8.47 o
   3   9  17       35.20       44.48      9.88 o
   4   9  17       20.14       29.65      8.47 o
  -4  10  17       11.14      -10.59     10.59 o
  -3  10  17        3.78       -7.06      7.06 o
  -2  10  17       13.09        1.16      8.31 o
  -1  10  17       35.90       23.68     12.95 o
   0  10  17       34.20       48.79     12.36 o
   1  10  17       41.34       45.11     11.53 o
   2  10  17        6.76       12.71      8.47 o
   3  10  17       82.23       68.48     11.30 o
   4  10  17       13.12        8.47      7.77 o
  -3  11  17        0.02        1.41      8.47 o
  -2  11  17       54.33       60.38     11.22 o
  -1  11  17       15.23       17.65      8.99 o
   0  11  17       29.38       36.26     12.04 o
   1  11  17       38.02       30.34     14.47 o
   2  11  17        0.27        4.16     15.18 o
   3  11  17      117.38      125.66     13.41 o
   4  11  17        0.93        9.88     10.59 o
  -3  12  17        6.64        0.00      7.77 o
  -2  12  17        0.84       -8.56     10.90 o
  -1  12  17       65.97       82.17     22.94 o
   0  12  17      310.85      423.02     27.62 o
   1  12  17       22.20       40.32     26.12 o
   2  12  17       46.49       28.29     11.65 o
   3  12  17       41.13       26.83     10.59 o
   4  12  17        0.14        0.00     10.59 o
  -3  13  17       18.04       27.85     13.77 o
  -2  13  17      141.17       87.53     20.47 o
  -1  13  17        3.07      -10.57     10.57 o
   0  13  17      187.95      235.53     20.60 o
   1  13  17       12.55       14.24     18.35 o
   2  13  17       76.74       65.12     14.83 o
   3  13  17        0.00        5.37     14.12 o
   4  13  17       13.53       31.77     11.30 o
  -3  14  17        9.28        5.67     16.59 o
  -2  14  17      116.56      100.55     16.03 o
  -1  14  17       21.44        9.40     13.04 o
   0  14  17       84.47      112.93     23.30 o
   1  14  17        9.15        5.46     10.24 o
   2  14  17       15.30       10.94     13.98 o
   3  14  17        1.83       10.30     18.00 o
   4  14  17       11.63       -2.82      8.47 o
  -2  15  17       13.12        8.28     32.47 o
  -1  15  17        5.69       -6.10     13.04 o
   0  15  17       22.64       24.58     13.05 o
   1  15  17        6.93       -0.40     12.71 o
   2  15  17       59.18       49.51     16.58 o
   3  15  17        1.19       16.29     14.45 o
  -2  16  17        0.19       14.52     19.17 o
  -1  16  17        6.49       -7.35     12.16 o
   0  16  17        1.38       21.99     14.83 o
   1  16  17        0.69      -12.15     12.15 o
   2  16  17        0.84        7.60     15.17 o
   3  16  17        1.88       -0.97     12.01 o
  -2  17  17       33.76       48.71     28.24 o
  -1  17  17        2.08       13.45     12.66 o
   0  17  17        0.16       12.22     18.71 o
   1  17  17      122.79      112.58     20.68 o
   2  17  17        0.02        8.73     10.65 o
   3  17  17        0.21        2.55     12.51 o
  -1  18  17        1.55       42.36     27.53 o
   0  18  17        2.27        5.22     15.18 o
   1  18  17        6.55        2.68     14.57 o
   2  18  17       21.89        9.07     13.37 o
   0  19  17        0.28       41.65     28.94 o
   1  19  17        4.27       -8.47     16.94 o
   2  19  17       11.21       38.83     26.12 o
   0 -18  18        8.73       33.89     21.18 o
  -1 -17  18       23.47       10.59     19.77 o
   0 -17  18        0.18        0.00     19.06 o
   1 -17  18       21.89      110.13     29.65 o
  -2 -16  18        8.91       -5.97     12.36 o
  -1 -16  18        0.00       -9.45     20.47 o
   0 -16  18        0.18       26.12     24.71 o
   1 -16  18        6.41        0.00     15.25 o
   2 -16  18        0.27        7.77     19.77 o
  -2 -15  18        1.59       -4.11     11.45 o
  -1 -15  18       10.09       29.75     20.33 o
   0 -15  18        4.74      -11.98     11.98 o
   1 -15  18       20.11        6.92     18.71 o
   2 -15  18        0.62        3.61     17.22 o
  -3 -14  18       10.98       -2.09     14.06 o
  -2 -14  18       12.96       13.84     11.45 o
  -1 -14  18        1.46       -2.04     12.27 o
   0 -14  18       39.15       51.26     15.88 o
   1 -14  18       18.13       21.67     22.94 o
   2 -14  18       17.25        2.82     15.97 o
   3 -14  18       52.49       39.07     16.59 o
  -3 -13  18        4.58        4.98     13.32 o
  -2 -13  18      149.71      149.05     26.83 o
  -1 -13  18        0.96        5.20     10.52 o
   0 -13  18        0.49        9.27     11.22 o
   1 -13  18       11.82       10.45     11.75 o
   2 -13  18       44.98       48.30     19.06 o
   3 -13  18       11.04       45.36     14.36 o
  -3 -12  18       19.34       18.22     13.77 o
  -2 -12  18       31.79       29.11     12.45 o
  -1 -12  18       46.06       68.00     15.72 o
   0 -12  18       25.06       34.69     11.95 o
   1 -12  18      178.86      195.85     19.17 o
   2 -12  18        6.61        5.38     21.18 o
   3 -12  18        0.79      -16.44     21.18 o
  -3 -11  18       30.48       37.22     13.17 o
  -2 -11  18        0.02       -1.94     11.49 o
  -1 -11  18       22.83       43.33     14.72 o
   0 -11  18       93.03      107.01     15.18 o
   1 -11  18        0.09       11.61     18.71 o
   2 -11  18      206.29      211.01     20.18 o
   3 -11  18        0.06       -7.94     11.49 o
  -4 -10  18        8.03        6.13     11.22 o
  -3 -10  18        0.02       -0.83      9.95 o
  -2 -10  18        2.55       23.99     10.22 o
  -1 -10  18       51.43       50.12     13.40 o
   0 -10  18       20.31       28.35     12.52 o
   1 -10  18      102.15       98.19     15.09 o
   2 -10  18      100.09       97.03     14.43 o
   3 -10  18        2.74        5.83      7.44 o
   4 -10  18       21.49       10.68      9.53 o
  -4  -9  18       12.95       28.99     10.34 o
  -3  -9  18        7.98       -2.71      7.57 o
  -2  -9  18        7.09       13.01      8.82 o
  -1  -9  18      131.65       99.58     22.24 o
   0  -9  18        3.28       -8.69     13.41 o
   1  -9  18      176.10      161.14     16.22 o
   2  -9  18       35.02       31.06      8.82 o
   3  -9  18      274.35      264.27     15.80 o
   4  -9  18       84.53       75.88     10.52 o
  -4  -8  18        4.95        3.61     16.24 o
  -3  -8  18       59.42       59.91      9.97 o
  -2  -8  18       33.62       38.79     12.15 o
  -1  -8  18        0.85       -3.22      9.79 o
   0  -8  18       20.26       31.08     10.26 o
   1  -8  18       46.45       40.89     10.22 o
   2  -8  18       19.94       19.26      6.17 o
   3  -8  18       24.77       25.95      8.12 o
   4  -8  18       24.50       21.41      8.23 o
  -4  -7  18        1.16       15.06      8.21 o
  -3  -7  18        5.22       -3.34      9.14 o
  -2  -7  18       58.26       25.77     12.35 o
  -1  -7  18        0.66       -5.74      8.12 o
   0  -7  18       24.34       33.83     10.59 o
   1  -7  18       39.06       38.53      7.77 o
   2  -7  18       27.16       15.68      6.47 o
   3  -7  18      246.68      281.60     15.39 o
   4  -7  18       35.41       28.85      7.96 o
  -4  -6  18        4.40       -0.62     10.01 o
  -3  -6  18      125.40      109.18     14.37 o
  -2  -6  18      331.83      348.90     22.24 o
  -1  -6  18        3.11        9.75      9.51 o
   0  -6  18       92.60      101.34     12.66 o
   1  -6  18        0.14        1.97      8.47 o
   2  -6  18      321.78      327.40     11.95 o
   3  -6  18        7.55       24.62      7.80 o
   4  -6  18        2.98        1.72      7.80 o
  -4  -5  18        0.11       -9.88      9.88 o
  -3  -5  18       58.18       55.35     12.72 o
  -2  -5  18       92.08      108.32      8.14 o
  -1  -5  18       30.39       32.05      8.47 o
   0  -5  18       64.39       62.36     12.72 o
   1  -5  18      442.24      466.58     42.71 o
   2  -5  18       64.39       62.22      7.44 o
   3  -5  18       63.13       62.91     10.24 o
   4  -5  18       18.00       11.81      8.98 o
  -4  -4  18        8.17       19.77      9.88 o
  -3  -4  18        6.51       14.06     20.47 o
  -2  -4  18      197.21      208.83     11.62 o
  -1  -4  18       24.65       23.27      7.41 o
   0  -4  18       73.64      105.46     15.53 o
   1  -4  18      620.12      620.33     27.70 o
   2  -4  18        6.13        2.39      5.62 o
   3  -4  18      608.90      664.34     22.18 o
   4  -4  18       52.08       38.26      7.94 o
  -4  -3  18        0.58       -1.41      9.18 o
  -3  -3  18       33.27       42.36      9.88 o
  -2  -3  18      556.32      558.17     73.77 o
  -1  -3  18       49.84       44.43      8.12 o
   0  -3  18       23.47       40.98     10.45 o
   1  -3  18       15.65        2.64     13.41 o
   2  -3  18      452.82      476.31     23.71 o
   3  -3  18       12.71       30.37      7.99 o
   4  -3  18       32.87       26.83      7.06 o
  -4  -2  18        7.93       -9.18      9.18 o
  -3  -2  18        2.65        9.18      7.77 o
  -2  -2  18       38.26       41.92      5.84 o
  -1  -2  18        7.17       10.75      8.47 o
   0  -2  18        5.59       -2.03     10.34 o
   1  -2  18      267.96      264.54     15.17 o
   2  -2  18     1922.46     1985.90     83.66 o
   3  -2  18        1.58      -10.46     20.83 o
   4  -2  18      167.54      153.87     10.90 o
   5  -2  18        0.29        9.88     12.00 o
  -4  -1  18       22.60       21.88      7.77 o
  -3  -1  18       45.37       31.06      7.77 o
  -2  -1  18     1622.17     1682.30     50.12 o
  -1  -1  18      296.77      293.60     14.74 o
   0  -1  18       78.22       60.26     12.45 o
   1  -1  18     1045.96     1047.27     35.93 o
   2  -1  18      488.23      573.60     25.70 o
   3  -1  18      142.03      149.99     19.41 o
   4  -1  18       36.47       36.65      6.72 o
   5  -1  18       10.36       -9.18      9.18 o
  -4   0  18       11.25       13.41      7.06 o
  -3   0  18       98.45       80.48      9.88 o
  -2   0  18       79.34       76.24      8.47 o
  -1   0  18        0.08       17.65      9.18 o
   0   0  18      220.82      243.88     14.83 o
   1   0  18      448.65      467.91     17.46 o
   2   0  18      346.84      353.68     19.06 o
   3   0  18      299.76      273.21     16.24 o
   4   0  18      189.72      194.92     16.94 o
   5   0  18        0.30        0.00      9.18 o
  -4   1  18        0.65        0.71      7.77 o
  -3   1  18        0.48        6.35      6.35 o
  -2   1  18      523.94      484.99     19.77 o
  -1   1  18      466.16      450.40     21.88 o
   0   1  18       46.84       38.12      9.88 o
   1   1  18      412.81      405.22     20.47 o
   2   1  18       42.13       59.30     10.59 o
   3   1  18       15.32        6.35      8.47 o
   4   1  18       32.44       47.04      8.84 o
   5   1  18        0.01       12.00      9.88 o
  -4   2  18       11.69        5.65      8.47 o
  -3   2  18        8.49        0.00      7.06 o
  -2   2  18        7.00        5.65      5.65 o
  -1   2  18      290.11      270.38     18.35 o
   0   2  18       68.18       58.59     10.59 o
   1   2  18      435.31      369.22     18.35 o
   2   2  18      177.42      153.19     13.41 o
   3   2  18        0.29       -2.82      7.77 o
   4   2  18       40.66       42.40     11.30 o
   5   2  18       19.99        4.37     15.88 o
  -4   3  18        7.09       26.83      8.47 o
  -3   3  18       32.64       40.95      9.18 o
  -2   3  18      364.37      357.21     17.65 o
  -1   3  18     2039.57     2197.65     71.30 o
   0   3  18       77.94       76.95     10.59 o
   1   3  18        0.05       -9.18      9.88 o
   2   3  18       64.27       60.71     10.59 o
   3   3  18        1.74        7.77      9.18 o
   4   3  18       76.14      100.46     22.59 o
   5   3  18       16.85       24.67      8.70 o
  -4   4  18        9.73       -0.71      7.77 o
  -3   4  18       37.79       37.42      7.77 o
  -2   4  18        0.20        7.77      6.35 o
  -1   4  18       60.17       69.18     10.59 o
   0   4  18        8.79       19.06     11.30 o
   1   4  18      754.57      791.38     33.18 o
   2   4  18        0.04        3.53      7.06 o
   3   4  18       83.52       64.95     10.59 o
   4   4  18        4.32        1.41      8.47 o
   5   4  18       15.85        7.62      8.87 o
  -4   5  18        6.05       -0.71      9.88 o
  -3   5  18       47.75       43.77      8.47 o
  -2   5  18       49.14       43.77      7.77 o
  -1   5  18     3065.64     3325.77    110.84 o
   0   5  18       19.43       33.89     12.00 o
   1   5  18        2.69       -0.71     10.59 o
   2   5  18        2.27       -3.53      7.77 o
   3   5  18        1.44       -4.94      6.35 o
   4   5  18        5.70       12.00      9.18 o
   5   5  18        2.40        1.15     11.65 o
  -4   6  18        0.22        0.71      9.18 o
  -3   6  18        2.95        0.00      7.06 o
  -2   6  18      306.59      265.44     17.65 o
  -1   6  18       22.84       32.47     12.71 o
   0   6  18      418.90      436.99     22.59 o
   1   6  18       35.64       34.59      8.47 o
   2   6  18        5.34       22.59      9.88 o
   3   6  18       36.48       20.47      8.47 o
   4   6  18       31.14       28.24      7.77 o
   5   6  18        0.00       -9.43     16.94 o
  -4   7  18        1.37       -5.65      9.18 o
  -3   7  18       42.39       39.53      7.77 o
  -2   7  18       48.93       53.65     11.30 o
  -1   7  18       10.86        9.88      9.18 o
   0   7  18      102.98      134.84     14.12 o
   1   7  18      221.57      252.73     16.94 o
   2   7  18        8.96       15.53      9.88 o
   3   7  18       56.63       57.89     11.30 o
   4   7  18       41.81       30.36      8.47 o
   5   7  18       12.45       16.54     16.94 o
  -4   8  18       14.35       12.00      9.88 o
  -3   8  18        1.88       -5.65      6.35 o
  -2   8  18        0.57      -12.00     12.00 o
  -1   8  18       10.72      -11.30     11.30 o
   0   8  18     1096.71     1454.27     57.89 o
   1   8  18        2.71       -8.47      8.47 o
   2   8  18        2.35        2.12      8.47 o
   3   8  18       29.21        4.94      9.88 o
   4   8  18       27.01       28.94      9.88 o
  -3   9  18       11.27       15.53      9.88 o
  -2   9  18      265.29      276.03     22.59 o
  -1   9  18       11.29        3.53      9.18 o
   0   9  18        6.42        9.88     13.41 o
   1   9  18        1.21        6.35      7.77 o
   2   9  18      189.23      179.31     15.53 o
   3   9  18        6.02       19.77      9.18 o
   4   9  18        4.25        8.47      8.47 o
  -3  10  18       18.96       21.18      9.18 o
  -2  10  18       81.04       67.77     13.41 o
  -1  10  18      129.71      111.78     15.53 o
   0  10  18      280.39      360.36     19.20 o
   1  10  18        6.73       11.10      7.57 o
   2  10  18       19.97       14.83      9.88 o
   3  10  18        2.00       -7.06      7.06 o
   4  10  18       21.21       20.47      9.88 o
  -3  11  18        1.30       -4.24     10.59 o
  -2  11  18        0.92       -1.68     14.12 o
  -1  11  18        3.95        2.68     10.57 o
   0  11  18       75.43      115.52     14.73 o
   1  11  18        0.54       29.84     34.59 o
   2  11  18        4.28        6.35      7.77 o
   3  11  18       54.04       75.54     13.41 o
   4  11  18        0.09       -8.47      8.47 o
  -3  12  18       18.76       11.30     10.59 o
  -2  12  18        6.54       34.56     15.17 o
  -1  12  18       66.53       65.48     25.77 o
   0  12  18       47.08       21.62     36.71 o
   1  12  18        9.57        0.74     11.65 o
   2  12  18       20.62       16.56     10.85 o
   3  12  18        7.64       -2.82     11.30 o
   4  12  18        0.11        9.88      9.18 o
  -3  13  18        0.17       13.41     14.12 o
  -2  13  18       28.24        6.11     20.83 o
  -1  13  18        3.89       17.35     13.55 o
   0  13  18       12.14        8.60     13.72 o
   1  13  18       34.67       32.70     11.35 o
   2  13  18        3.65      -12.45     12.45 o
   3  13  18        3.01       -9.88      9.88 o
   4  13  18        7.01        5.65      8.47 o
  -2  14  18        3.24       -5.93     11.53 o
  -1  14  18       33.87       11.15     18.35 o
   0  14  18       35.24       60.06     16.95 o
   1  14  18       12.99       22.60     13.37 o
   2  14  18       14.72       16.65     14.17 o
   3  14  18       12.77        5.88      8.84 o
  -2  15  18        2.42        9.56     18.35 o
  -1  15  18       44.52       30.95     19.41 o
   0  15  18        4.74       -9.43     15.45 o
   1  15  18        0.85       15.15     16.59 o
   2  15  18       16.05      -16.99     19.06 o
   3  15  18        1.08       -6.49     12.01 o
  -2  16  18       15.27       -0.71     17.65 o
  -1  16  18       62.15       47.46     14.97 o
   0  16  18        0.00      -19.36     21.53 o
   1  16  18        9.65        2.12     31.06 o
   2  16  18       42.40       31.73     21.88 o
   3  16  18        0.37       11.26     11.35 o
  -1  17  18        0.01       11.30     19.06 o
   0  17  18        6.05        6.00     15.60 o
   1  17  18       81.27      101.59     15.91 o
   2  17  18        0.20      -17.59     19.41 o
  -1  18  18       11.83      -15.53     17.65 o
   0  18  18        0.90        2.12     16.24 o
   1  18  18       88.74      122.84     32.47 o
   2  18  18        0.26       12.68     20.12 o
   0  19  18       17.23       15.53     20.47 o
   1  19  18       16.88       36.00     28.94 o
  -1 -17  19        4.80        4.94     24.71 o
   0 -17  19        2.47       29.65     21.88 o
  -1 -16  19        2.52      -16.94     17.65 o
   0 -16  19       17.69        6.35     18.35 o
   1 -16  19       23.83       55.77     29.65 o
  -2 -15  19       10.83      -14.59     17.72 o
  -1 -15  19        2.09       15.02     11.72 o
   0 -15  19        2.57       13.06     16.97 o
   1 -15  19        8.87       33.71     17.30 o
   2 -15  19        0.93       -7.77     17.65 o
  -2 -14  19       14.73      -12.99     21.18 o
  -1 -14  19       43.62       49.62     17.52 o
   0 -14  19       20.09       53.38     33.89 o
   1 -14  19        8.42       -4.66     14.12 o
   2 -14  19        1.66       -2.95     11.45 o
  -3 -13  19        2.36       -4.01     11.71 o
  -2 -13  19        0.37      -23.44     29.30 o
  -1 -13  19       46.16       42.82     13.37 o
   0 -13  19        3.22       -5.19     13.97 o
   1 -13  19        5.37       14.65     11.22 o
   2 -13  19       13.60       -0.72     11.66 o
   3 -13  19        0.28      -17.65     17.65 o
  -3 -12  19       28.40       16.84     12.17 o
  -2 -12  19       12.29       -7.77     40.24 o
  -1 -12  19       10.89       12.36     10.72 o
   0 -12  19        3.18       -9.92     14.72 o
   1 -12  19       25.48       10.10     10.34 o
   2 -12  19       84.86       85.26     14.57 o
   3 -12  19       37.98       40.33     12.16 o
  -3 -11  19       27.07       53.65     17.17 o
  -2 -11  19        3.38        4.24     11.48 o
  -1 -11  19        1.26        7.77     10.48 o
   0 -11  19       23.86       19.65     14.45 o
   1 -11  19       14.07       22.24     10.48 o
   2 -11  19       64.46       45.98     15.18 o
   3 -11  19       33.97       39.04     12.72 o
  -3 -10  19        7.42       -0.84     18.35 o
  -2 -10  19       40.69       35.98     27.89 o
  -1 -10  19      314.89      283.31     25.06 o
   0 -10  19        0.02       14.32     11.86 o
   1 -10  19       31.58       32.68     15.88 o
   2 -10  19       75.53       62.71     13.41 o
   3 -10  19        5.26        3.50      9.18 o
  -3  -9  19        0.03       -7.29      8.84 o
  -2  -9  19       67.89       82.62     14.12 o
  -1  -9  19       54.55       36.39     10.94 o
   0  -9  19       23.53       22.09     12.16 o
   1  -9  19        9.57        4.68      9.95 o
   2  -9  19      161.53      173.99     11.00 o
   3  -9  19        3.57        5.41      7.69 o
   4  -9  19       59.42       56.00     11.16 o
  -4  -8  19       14.07       14.73      9.97 o
  -3  -8  19        0.89       -6.08      7.44 o
  -2  -8  19        0.01       26.19     12.72 o
  -1  -8  19       37.50       24.68     20.12 o
   0  -8  19      154.55      144.86     14.88 o
   1  -8  19       36.79       51.94     13.72 o
   2  -8  19       13.47        9.53     20.47 o
   3  -8  19       34.19       46.25     22.59 o
   4  -8  19        0.04        9.73      8.82 o
  -4  -7  19        0.01        0.83     10.24 o
  -3  -7  19        1.16        4.51      9.72 o
  -2  -7  19        0.59        1.76     13.06 o
  -1  -7  19       54.10       52.56     10.95 o
   0  -7  19        3.81        4.30     12.72 o
   1  -7  19      146.29      140.38      6.71 o
   2  -7  19       55.04       50.55      6.95 o
   3  -7  19       36.53       38.32      8.82 o
   4  -7  19        2.64       -0.51      7.94 o
  -4  -6  19        4.84        7.97      8.82 o
  -3  -6  19       13.69        8.64     11.10 o
  -2  -6  19       46.07       37.09     12.36 o
  -1  -6  19      177.47      165.34     15.95 o
   0  -6  19       21.75       26.78     12.35 o
   1  -6  19        2.96       -0.33      4.64 o
   2  -6  19      242.80      245.50     11.22 o
   3  -6  19      337.03      355.80     23.30 o
   4  -6  19       21.27       10.36      7.63 o
  -4  -5  19        3.49        2.82     11.30 o
  -3  -5  19        5.85       12.35     13.77 o
  -2  -5  19        2.31        2.23      5.11 o
  -1  -5  19        3.84        0.51      7.41 o
   0  -5  19       20.11       26.91     12.36 o
   1  -5  19      310.76      306.71     18.45 o
   2  -5  19       28.44       27.53      8.82 o
   3  -5  19        8.88        9.96      9.18 o
   4  -5  19        6.61        2.69      8.44 o
  -4  -4  19       16.53       23.30     14.12 o
  -3  -4  19       20.41       26.12      7.77 o
  -2  -4  19      279.31      257.33     28.59 o
  -1  -4  19       29.34       15.27     14.47 o
   0  -4  19      121.29      138.22     19.06 o
   1  -4  19       23.89       25.16     16.59 o
   2  -4  19      826.82      821.07     36.63 o
   3  -4  19      109.43      113.40      8.99 o
   4  -4  19       32.82       13.03      8.44 o
  -4  -3  19        0.01        1.41      9.18 o
  -3  -3  19      152.46      137.66     11.30 o
  -2  -3  19       49.13       42.54     16.59 o
  -1  -3  19        6.81        4.50      4.76 o
   0  -3  19        0.95        1.27      8.22 o
   1  -3  19      950.43     1026.84     38.19 o
   2  -3  19       31.34       41.37     10.16 o
   3  -3  19       25.57       43.17      7.73 o
   4  -3  19        6.44       22.59      8.47 o
  -4  -2  19       36.49       22.59      8.47 o
  -3  -2  19        0.38        7.06      7.77 o
  -2  -2  19      190.70      163.78     10.59 o
  -1  -2  19       27.64       21.81      6.71 o
   0  -2  19        4.15        0.00      8.49 o
   1  -2  19      164.39      142.36     16.24 o
   2  -2  19      315.95      323.02     22.68 o
   3  -2  19        8.31        9.70      7.77 o
   4  -2  19       43.46       46.73      7.90 o
  -4  -1  19        0.03        2.12      8.47 o
  -3  -1  19       20.91       24.00      9.18 o
  -2  -1  19        0.23       -5.65      5.65 o
  -1  -1  19      603.45      705.83     37.42 o
   0  -1  19      462.76      608.46     27.33 o
   1  -1  19      615.73      608.69     50.12 o
   2  -1  19      211.25      214.43     14.45 o
   3  -1  19        0.31       -4.94      9.88 o
   4  -1  19       17.72       10.47      6.62 o
  -4   0  19       39.48       33.18      9.18 o
  -3   0  19       23.33       33.18      7.77 o
  -2   0  19       85.81       67.07      8.47 o
  -1   0  19      381.59      359.33     20.47 o
   0   0  19        1.75        9.18     11.30 o
   1   0  19       91.21      112.25     11.30 o
   2   0  19       91.39      121.42     14.12 o
   3   0  19      209.89      235.08     16.24 o
   4   0  19        9.73        7.79      9.88 o
  -4   1  19        2.42        5.65      7.06 o
  -3   1  19       83.47       74.83      9.18 o
  -2   1  19      208.07      196.96     12.00 o
  -1   1  19     1133.73     1211.42     47.30 o
   0   1  19      167.89      177.90     13.41 o
   1   1  19      414.34      480.76     24.71 o
   2   1  19       74.44       93.19     13.41 o
   3   1  19       32.76       36.00      9.18 o
   4   1  19       67.81       53.11      8.07 o
   5   1  19        0.55        0.71     10.59 o
  -4   2  19        0.07       10.59     10.59 o
  -3   2  19       26.39       16.24      7.77 o
  -2   2  19        0.09       -1.41      5.65 o
  -1   2  19      459.58      448.99     24.71 o
   0   2  19        2.81       -7.77     11.30 o
   1   2  19       38.91       58.59     10.59 o
   2   2  19        0.03       11.30      9.18 o
   3   2  19       13.42        3.53      9.88 o
   4   2  19       16.15        0.38      7.74 o
   5   2  19        4.91        2.82      9.53 o
  -4   3  19        2.27        0.71      9.18 o
  -3   3  19       33.43       26.83      9.18 o
  -2   3  19        0.83       21.18      8.47 o
  -1   3  19        1.73       19.77      9.88 o
   0   3  19        2.91       -4.24      8.47 o
   1   3  19     1146.76     1200.83     44.48 o
   2   3  19      207.99      195.55     15.53 o
   3   3  19       30.72       34.59      8.47 o
   4   3  19       20.69        7.26      7.57 o
   5   3  19        2.40       -8.87      8.87 o
  -4   4  19        1.86        2.12      9.18 o
  -3   4  19        0.52        4.24      8.47 o
  -2   4  19       17.41       10.59      7.77 o
  -1   4  19      858.23      852.80     37.42 o
   0   4  19      220.14      274.62     19.77 o
   1   4  19       94.27       98.13     14.12 o
   2   4  19      117.83      112.95     11.30 o
   3   4  19      445.12      429.93     23.30 o
   4   4  19       64.77       55.06     10.59 o
  -4   5  19        0.06        0.00      7.77 o
  -3   5  19        0.02       -7.06      7.06 o
  -2   5  19      135.00      135.54     10.59 o
  -1   5  19      637.93      698.90     34.59 o
   0   5  19       70.98       99.54     15.53 o
   1   5  19      349.81      336.04     19.77 o
   2   5  19        0.11       -1.41      9.88 o
   3   5  19        1.32        8.47      9.88 o
   4   5  19        4.81       -4.94      7.77 o
  -4   6  19        0.03        0.00      8.47 o
  -3   6  19        0.31        3.53      7.77 o
  -2   6  19        1.84      -12.00     12.00 o
  -1   6  19       94.26       74.13     11.30 o
   0   6  19       31.40       44.48     11.30 o
   1   6  19       86.82       78.36     12.00 o
   2   6  19       88.43       74.83     11.30 o
   3   6  19       30.82       19.77      9.18 o
   4   6  19      177.44      167.31     15.53 o
  -4   7  19        0.22       -0.71     11.30 o
  -3   7  19        0.01        0.00      7.77 o
  -2   7  19       18.66        6.35     10.59 o
  -1   7  19       31.94       13.41      9.18 o
   0   7  19      547.71      745.49     33.18 o
   1   7  19        1.81       14.83     11.30 o
   2   7  19        9.52        9.18      7.77 o
   3   7  19        7.84       11.30      7.77 o
   4   7  19       12.05        0.71      8.47 o
  -3   8  19        0.03        1.41     10.59 o
  -2   8  19       11.80       24.00     10.59 o
  -1   8  19       20.76       19.06      9.18 o
   0   8  19     1920.21     2625.46     94.60 o
   1   8  19        9.61        2.12      8.47 o
   2   8  19       59.17       43.06     10.59 o
   3   8  19        0.61       21.18     10.59 o
   4   8  19       11.04       45.18     12.00 o
  -3   9  19        1.68       -1.41      8.47 o
  -2   9  19       80.79       91.77     14.12 o
  -1   9  19        9.02       23.30     11.30 o
   0   9  19      601.44      749.02     36.71 o
   1   9  19        3.41       -7.77      9.88 o
   2   9  19       20.50       21.88      9.18 o
   3   9  19       23.46       21.18     12.00 o
   4   9  19        0.80       -4.94      7.77 o
  -3  10  19       25.79       22.59      9.18 o
  -2  10  19       65.63       69.18     16.24 o
  -1  10  19      245.57      235.79     19.77 o
   0  10  19       99.92      123.54     16.94 o
   1  10  19        7.80       11.30      9.88 o
   2  10  19       24.25       36.00     10.59 o
   3  10  19        6.34       16.24     11.30 o
   4  10  19        6.31       -1.41      7.06 o
  -3  11  19        6.11       13.41      9.88 o
  -2  11  19        0.27       14.12     12.00 o
  -1  11  19      129.19      145.34     17.30 o
   0  11  19      336.71      411.02     24.25 o
   1  11  19        1.77       -3.88      8.62 o
   2  11  19        3.05        7.77     13.41 o
   3  11  19        1.27       14.12     11.30 o
   4  11  19        0.18        4.24      7.77 o
  -3  12  19        0.00       19.77     12.00 o
  -2  12  19       21.00       17.65     11.30 o
  -1  12  19      288.57      339.56     28.40 o
   0  12  19       83.47      132.98     20.47 o
   1  12  19       58.14       49.97     12.35 o
   2  12  19        0.27       -9.88      9.88 o
   3  12  19        2.19        1.41      9.88 o
   4  12  19        4.64        4.24      7.77 o
  -2  13  19        0.00        3.79      9.92 o
  -1  13  19       17.96       24.45     11.66 o
   0  13  19       27.60       11.57     11.30 o
   1  13  19      531.05      611.02     43.42 o
   2  13  19       12.64       14.12      9.95 o
   3  13  19        1.72       -4.94     12.00 o
  -2  14  19       46.37       19.55     54.01 o
  -1  14  19        5.65        5.11     11.72 o
   0  14  19        8.95       -0.14     13.77 o
   1  14  19      191.55      217.91     21.95 o
   2  14  19        0.06       -0.44     10.45 o
   3  14  19        4.50        4.94     13.41 o
  -2  15  19        2.60        1.41     24.71 o
  -1  15  19        1.92       -1.87     11.19 o
   0  15  19       51.00       46.24     13.48 o
   1  15  19       91.94       50.78     17.95 o
   2  15  19        1.79       -3.83     12.71 o
   3  15  19       10.86       15.73     15.18 o
  -1  16  19        5.31       18.35     27.53 o
   0  16  19       35.91       44.17     16.94 o
   1  16  19      101.15      126.69     28.24 o
   2  16  19        4.18        7.29     13.32 o
   3  16  19        1.31        9.33     15.76 o
  -1  17  19        0.34      -25.41     25.41 o
   0  17  19       22.37       26.83     16.94 o
   1  17  19       28.92       17.03     13.72 o
   2  17  19        3.70        7.45     15.44 o
   0  18  19        4.10       59.30     28.94 o
   1  18  19        7.70        2.12     17.65 o
  -1 -16  20       10.64       26.12     26.12 o
   0 -16  20        8.30       10.59     26.12 o
   1 -16  20        2.88      -19.77     19.77 o
  -1 -15  20        0.09       38.12     25.41 o
   0 -15  20        0.77       57.89     21.88 o
   1 -15  20       26.72       49.42     21.88 o
  -2 -14  20       17.63      -13.89     14.73 o
  -1 -14  20        0.69        3.18     16.97 o
   0 -14  20        0.27        5.02     13.77 o
   1 -14  20       17.16       37.08     31.06 o
   2 -14  20        1.33      -25.40     32.47 o
  -2 -13  20       22.59       22.44     26.12 o
  -1 -13  20        2.75       12.00     16.24 o
   0 -13  20       14.58       24.24     12.72 o
   1 -13  20       23.47       37.68     15.76 o
   2 -13  20       20.09       21.54     13.57 o
  -3 -12  20        4.21       11.67     14.06 o
  -2 -12  20       16.75       24.96     16.59 o
  -1 -12  20        0.71       33.15     13.04 o
   0 -12  20        2.85       22.67     10.95 o
   1 -12  20      111.58      103.87     17.72 o
   2 -12  20        3.94       -5.37     24.36 o
   3 -12  20        1.51       -6.72     13.68 o
  -3 -11  20       12.61       37.75     12.66 o
  -2 -11  20        0.65        2.63     14.12 o
  -1 -11  20       13.96       33.79     14.12 o
   0 -11  20        7.38       14.63     19.41 o
   1 -11  20       44.40       33.21     11.45 o
   2 -11  20        0.19       -0.71     16.27 o
   3 -11  20       91.67      129.82     19.71 o
  -3 -10  20       36.68       23.05     13.84 o
  -2 -10  20       11.21       14.45     12.15 o
  -1 -10  20        7.05       11.30     18.00 o
   0 -10  20       87.78       74.60     14.58 o
   1 -10  20        1.49        2.69     15.88 o
   2 -10  20        7.22        6.30     12.00 o
   3 -10  20        0.00        7.77      8.75 o
  -3  -9  20       32.61       15.40      8.07 o
  -2  -9  20        1.64        1.07      7.06 o
  -1  -9  20      202.16      183.26     10.49 o
   0  -9  20       99.89       87.28     26.47 o
   1  -9  20       78.56       92.84     23.65 o
   2  -9  20        1.39        3.38      7.06 o
   3  -9  20       22.40       20.29      8.54 o
  -3  -8  20        0.00        9.51      8.87 o
  -2  -8  20       63.67       88.38     21.18 o
  -1  -8  20       17.16       24.37     10.45 o
   0  -8  20      424.92      448.33     31.06 o
   1  -8  20        6.33       -1.27      9.72 o
   2  -8  20       71.75       81.27     19.06 o
   3  -8  20       76.77       81.15     10.01 o
   4  -8  20       17.45        9.44      9.33 o
  -3  -7  20        9.85       12.12     11.35 o
  -2  -7  20       54.52       94.79     16.67 o
  -1  -7  20        0.77       14.41     12.04 o
   0  -7  20        3.45       25.41     11.75 o
   1  -7  20       35.93       38.67      4.94 o
   2  -7  20      209.32      212.59     12.56 o
   3  -7  20        8.91        4.20      9.17 o
   4  -7  20        0.29       15.27     11.30 o
  -4  -6  20        3.83       -9.40      9.40 o
  -3  -6  20       48.36       38.69     24.71 o
  -2  -6  20        5.61        5.92     11.62 o
  -1  -6  20        0.12       18.74     17.65 o
   0  -6  20      140.07      158.82     14.98 o
   1  -6  20       78.59       98.39     20.12 o
   2  -6  20        0.45       -0.71      5.49 o
   3  -6  20        1.90        4.63      7.01 o
   4  -6  20        3.37       19.91     19.06 o
  -4  -5  20        0.66        3.53     13.41 o
  -3  -5  20        0.14       -9.18     11.30 o
  -2  -5  20      373.00      366.08     16.77 o
  -1  -5  20      208.20      178.52      9.64 o
   0  -5  20        0.84       -1.14     12.16 o
   1  -5  20        2.84       -5.94     12.35 o
   2  -5  20       67.56       52.51      5.42 o
   3  -5  20      183.31      189.97     14.88 o
   4  -5  20       21.07       17.63      8.07 o
  -4  -4  20       14.46       28.94     12.00 o
  -3  -4  20        8.75        3.53      7.77 o
  -2  -4  20      190.55      174.09     11.16 o
  -1  -4  20      148.42      130.73      8.32 o
   0  -4  20        1.92       -9.81      9.81 o
   1  -4  20       41.23       49.55      9.72 o
   2  -4  20       18.54       11.78     14.83 o
   3  -4  20       16.82       25.06      7.29 o
   4  -4  20        4.10       -7.77      7.77 o
  -4  -3  20        4.92       -7.77      9.18 o
  -3  -3  20        2.30        3.53      8.47 o
  -2  -3  20       86.20       72.13      8.54 o
  -1  -3  20       20.52       19.34      7.41 o
   0  -3  20      154.92      200.52     16.17 o
   1  -3  20       22.86       27.42     22.24 o
   2  -3  20        2.38       37.72     11.10 o
   3  -3  20       68.43       72.16      7.73 o
   4  -3  20        0.27        8.47      7.06 o
  -4  -2  20        0.05       -5.65      7.77 o
  -3  -2  20       18.95       12.00      7.77 o
  -2  -2  20        5.71       10.59      5.65 o
  -1  -2  20      247.44      222.27     12.49 o
   0  -2  20       80.91      100.24     12.48 o
   1  -2  20      614.01      677.55     57.89 o
   2  -2  20      114.23       95.18     20.47 o
   3  -2  20       29.00       32.97      8.47 o
   4  -2  20       11.59       23.20      9.26 o
  -4  -1  20        3.27        4.94      9.88 o
  -3  -1  20       12.86        7.06      8.47 o
  -2  -1  20       59.51       52.95      7.06 o
  -1  -1  20      280.27      273.91     20.47 o
   0  -1  20       43.34       74.85     12.55 o
   1  -1  20      188.69      181.52     13.98 o
   2  -1  20        0.59        3.25     11.65 o
   3  -1  20      217.64      245.67     17.65 o
   4  -1  20       47.33       54.15     10.94 o
  -4   0  20        0.23       -8.47      8.47 o
  -3   0  20       10.36        9.88      9.18 o
  -2   0  20       32.95       21.18      7.06 o
  -1   0  20        2.95       -3.53      9.18 o
   0   0  20      216.93      276.03     16.94 o
   1   0  20     1546.90     1627.23     58.59 o
   2   0  20       91.85       71.30     13.41 o
   3   0  20       70.08       60.71     11.30 o
   4   0  20       31.23       28.07      7.32 o
  -4   1  20        0.08      -10.59     10.59 o
  -3   1  20       47.86       42.36      9.18 o
  -2   1  20       65.73       46.59      7.77 o
  -1   1  20      711.01      710.19     32.47 o
   0   1  20      437.97      515.35     26.12 o
   1   1  20       58.88       48.01      9.88 o
   2   1  20      160.80      138.37     14.12 o
   3   1  20       15.00       26.12      9.88 o
   4   1  20       21.90       24.92     14.12 o
  -4   2  20        0.00        0.00      8.47 o
  -3   2  20        3.72       12.71      7.77 o
  -2   2  20       28.59       26.83      7.77 o
  -1   2  20      123.83      121.42     16.24 o
   0   2  20      555.70      704.55     32.47 o
   1   2  20      456.38      495.58     26.83 o
   2   2  20       90.23       97.42     12.71 o
   3   2  20      135.77      144.72     12.71 o
   4   2  20       14.73       22.28      9.72 o
  -4   3  20        2.18       -3.53      7.77 o
  -3   3  20       15.04       15.53      7.77 o
  -2   3  20       33.03       26.83      7.77 o
  -1   3  20        9.89       -8.47      8.47 o
   0   3  20     1950.55     2673.46     86.83 o
   1   3  20       60.32       55.77     10.59 o
   2   3  20       46.02       53.65     10.59 o
   3   3  20       17.87       17.65      9.18 o
   4   3  20      114.49      118.99     27.53 o
  -4   4  20        1.51        4.94      9.18 o
  -3   4  20        1.10       -5.65      8.47 o
  -2   4  20        6.25        3.53      7.77 o
  -1   4  20      146.25      123.54     13.41 o
   0   4  20     1839.89     2607.81     87.54 o
   1   4  20      231.48      252.03     17.65 o
   2   4  20      110.87       94.60     12.71 o
   3   4  20       17.42       16.24      9.18 o
   4   4  20       13.71        9.88      9.18 o
  -4   5  20        8.55       -5.65      9.88 o
  -3   5  20       32.02       30.36      7.77 o
  -2   5  20        7.39        1.41      7.77 o
  -1   5  20        0.68       -2.82     10.59 o
   0   5  20       39.73       73.42     14.12 o
   1   5  20       15.59        7.06      8.47 o
   2   5  20        5.53       18.35     12.00 o
   3   5  20       15.15       29.65     11.30 o
   4   5  20       67.80       91.77     12.71 o
  -3   6  20        0.50       -4.24      7.06 o
  -2   6  20      123.42      166.61     16.94 o
  -1   6  20       32.50       38.12     10.59 o
   0   6  20       45.35       50.83     11.30 o
   1   6  20       95.80       72.71     12.71 o
   2   6  20       19.16       12.71      8.47 o
   3   6  20        0.01        4.94      7.06 o
   4   6  20       41.11       33.18      9.88 o
  -3   7  20        0.40        5.65      7.77 o
  -2   7  20       16.53       26.12     11.30 o
  -1   7  20      566.86      610.65     33.18 o
   0   7  20      287.57      405.93     23.30 o
   1   7  20        4.58       -5.65      8.47 o
   2   7  20       23.43       21.88      9.88 o
   3   7  20       34.60       20.47      9.88 o
   4   7  20       16.66        5.65      8.47 o
  -3   8  20        0.00        2.82      9.88 o
  -2   8  20       17.81       25.41     10.59 o
  -1   8  20      578.81      627.60     32.47 o
   0   8  20       24.45        6.35     11.30 o
   1   8  20      200.05      180.73     18.35 o
   2   8  20      275.92      244.26     19.06 o
   3   8  20       14.09       43.77     13.41 o
   4   8  20       16.78        7.06     10.59 o
  -3   9  20        7.64        0.00      8.47 o
  -2   9  20        0.28      -11.30     11.30 o
  -1   9  20      171.22      158.84     16.24 o
   0   9  20        0.02       -5.65     10.59 o
   1   9  20      154.49      147.55     13.41 o
   2   9  20       27.94       24.00      9.88 o
   3   9  20        1.93       14.12      8.47 o
   4   9  20        1.73       -1.41      9.18 o
  -3  10  20       18.76       14.83     11.30 o
  -2  10  20       55.01       30.36     11.30 o
  -1  10  20      191.91      211.79     19.77 o
   0  10  20      562.15      722.19     41.65 o
   1  10  20        6.24       12.00      9.88 o
   2  10  20      137.50      141.90     16.94 o
   3  10  20        1.81       -4.94      9.88 o
   4  10  20       10.41       17.65      9.18 o
  -3  11  20        5.59        2.82     16.24 o
  -2  11  20        1.77       -4.24     11.30 o
  -1  11  20       73.27       85.42     14.12 o
   0  11  20      257.27      340.98     26.83 o
   1  11  20       64.11       72.71     14.83 o
   2  11  20        8.13        4.24      8.47 o
   3  11  20       43.10       29.65     12.00 o
   4  11  20        0.12       -1.41      7.77 o
  -2  12  20      113.80      132.72     19.06 o
  -1  12  20       14.59        4.24     12.71 o
   0  12  20        0.87        9.97     13.06 o
   1  12  20       76.49       52.30     16.94 o
   2  12  20        2.98        1.41     11.30 o
   3  12  20        0.44        9.18      9.88 o
  -2  13  20       25.05        2.82     12.00 o
  -1  13  20       33.20       49.06     17.97 o
   0  13  20       13.64       32.32     16.58 o
   1  13  20       86.22       30.76     13.70 o
   2  13  20       36.03       16.24     10.59 o
   3  13  20        0.97       -5.65      9.88 o
  -2  14  20       12.58       -4.94     19.06 o
  -1  14  20       11.01       22.21     21.18 o
   0  14  20        2.38        5.80     17.65 o
   1  14  20       61.10       37.62     12.95 o
   2  14  20        0.92       -7.36     10.59 o
   3  14  20        4.54        6.35      9.18 o
  -1  15  20       49.59       52.95     21.18 o
   0  15  20       12.51        5.50     16.22 o
   1  15  20       53.58       26.90     14.75 o
   2  15  20       54.32       82.38     16.79 o
   3  15  20        1.48      -12.00     14.12 o
  -1  16  20       32.68        4.94     16.94 o
[truncated: 49,495 more chars]
